# Supplementary material for: The Succession of the Cellulolytic Microbial Community from the Soil during Oat Straw Decomposition
Source: Int J Mol Sci. 2023 Mar 28;24(7):6342. doi: 10.3390/ijms24076342 (PMC10094526; doi:10.3390/ijms24076342)
Supplement: Supplementary file 1 [file ijms-24-06342-s001.zip]

Archive with 2 entries (2 files):
- succession_figure_supplement_new2.pptx
- succession_table_supplement_new2.xlsx
