# Supplementary material for: The Succession of the Cellulolytic Microbial Community from the Soil during Oat Straw Decomposition
Source: Int J Mol Sci. 2023 Mar 28;24(7):6342. doi: 10.3390/ijms24076342 (PMC10094526; doi:10.3390/ijms24076342)
Supplement: Supplementary file 1 [file ijms-24-06342-s001.zip › succession_table_supplement_new2.xlsx]

## Sheet: Table S1
	Table S1. Illumina data output
	16S rRNA gene libraries								ITS2 fragment libraries
	A. All datasets (straw sachets + control soil)								C. All datasets (straw sachets + control soil)
	Summary	of	OTU	table:					Summary	of	OTU	table:
	Samples	OTUs	Total#Reads	Min#Reads	Max#Reads	Median#Reads	Avg#Reads		Samples	OTUs	Total#Reads	Min#Reads	Max#Reads	Median#Reads	Avg#Reads
	41	2062	624236	4412	36986	13850	15225.27		42	3178	460040	1355	39372	8278.5	10953.33
	Assigned	taxonomy:							Assigned	taxonomy:
	Kingdom	Phylum	Class	Order	Family	Genus	Species		Kingdom	Phylum	Class	Order	Family	Genus	Species
	2062(100%)	2062(100%)	2062(100%)	2062(100%)	2047(99.27%)	1309(63.48%)	114(5.53%)		1379(43%)	1213(38.17%)	1127(35.46%)	1086(34.17%)	1046(32.91%)	998(31.4%)	482(15.17%)
	B. Only straw sachets								D. Only straw sachets
	Summary	of	OTU	table:					Summary	of	OTU	table:
	Samples	OTUs	Total#Reads	Min#Reads	Max#Reads	Median#Reads	Avg#Reads		Samples	OTUs	Total#Reads	Min#Reads	Max#Reads	Median#Reads	Avg#Reads
	35	1063	510548	4412	32228	12752	14587.09		36	1264	275148	1355	14380	7211	7643
	Assigned	taxonomy:							Assigned	taxonomy:
	Kingdom	Phylum	Class	Order	Family	Genus	Species		Kingdom	Phylum	Class	Order	Family	Genus	Species
	1063(100%)	1063(100%)	1063(100%)	1063(100%)	1054(99.15%)	736(69.24%)	90(8.47%)		416(33%)	325(25.71%)	279(22.07%)	263(20.81%)	247(19.54%)	233(18.43%)	162(12.82%)

## Sheet: Table S2
	Table S2. MPD values for different phases of bacterial succession
	phase	ntaxa	mpd.obs	mpd.rand.mean	mpd.rand.sd	mpd.obs.rank	mpd.obs.z	mpd.obs.p	runs
	early	364	1.742096	1.866758	0.02833040	1	-4.4002687	0.001	999
	middle	490	1.839665	1.863394	0.02359817	155	-1.0055407	0.155	999
	late	822	1.877129	1.863861	0.01332567	842	0.9956649	0.842	999

## Sheet: Table S3
Table S3. Prokaryotic phylotypes, which are present in the dataset in at least 10 reads in more than 10% of samples, left for the WGCNA
OTU	phase	cluster	Kingdom	Phylum	Class	Order	Family	Genus	Species	003_D01_003_straw.16s.D01.3	003_D01_1_straw.16s.D01.1	003_D01_2_straw.16s.D01.2	014_D03_1_straw.16s.D03.1	014_D03_2_straw.16s.D03.2	014_D03_3_straw.16s.D03.3	028_D05_1_straw.16s.D05.1	028_D05_2_straw.16s.D05.2	028_D05_3_straw.16s.D05.3	028_D05_4_straw.16s.D05.4	028_D05_5_straw.16s.D05.5	049_D07_2_straw.16s.D07.2	049_D07_3_straw.16s.D07.3	063_D08_1_straw.16s.D08.1	063_D08_2_straw.16s.D08.2	063_D08_3_straw.16s.D08.3	091_D10_1_straw.16s.D10.1	091_D10_2_straw.16s.D10.2	091_D10_3_straw.16s.D10.3	091_D10_4_straw.16s.D10.4	091_D10_5_straw.16s.D10.5	119_D12_1_straw.16s.D12.1	119_D12_2_straw.16s.D12.2	119_D12_3_straw.16s.D12.3	140_D13_1_straw.16s.D13.1	140_D13_2_straw.16s.D13.2	140_D13_3_straw.16s.D13.3	161_D14_1_straw.16s.D14.1	161_D14_2_straw.16s.D14.2	161_D14_3_straw.16s.D14.3	161_D14_4_straw.16s.D14.4	161_D14_5_straw.16s.D14.5	182_D15_1_straw.16s.D15.1	182_D15_2_straw.16s.D15.2	182_D15_3_straw.16s.D15.3
Seq87	early	salmon	Bacteria	Pseudomonadota	Gammaproteobacteria	Burkholderiales	Oxalobacteraceae	Massilia	armeniaca	0	355	0	95	0	790	0	45	92	64	129	0	0	0	0	0	0	0	0	0	0	0	0	0	0	0	0	0	0	0	0	0	0	0	0
Seq151	early	salmon	Bacteria	Pseudomonadota	Gammaproteobacteria	Burkholderiales	Oxalobacteraceae	NA	NA	0	351	0	73	0	119	0	103	0	64	265	0	0	0	0	0	0	0	0	0	0	0	0	0	0	0	0	0	0	0	0	0	0	0	0
Seq241	early	salmon	Bacteria	Pseudomonadota	Gammaproteobacteria	Burkholderiales	Oxalobacteraceae	Pseudoduganella	NA	0	54	0	0	161	0	156	0	178	0	0	0	0	0	0	0	0	0	0	0	0	0	0	0	0	0	0	0	0	0	0	0	0	0	0
Seq170	early	salmon	Bacteria	Pseudomonadota	Gammaproteobacteria	Burkholderiales	Oxalobacteraceae	Pseudoduganella	eburnea	0	139	0	40	0	86	0	0	0	0	478	0	22	0	0	0	0	0	0	0	0	0	0	0	0	0	0	0	0	0	0	0	0	0	0
Seq141	early	salmon	Bacteria	Pseudomonadota	Gammaproteobacteria	Burkholderiales	Oxalobacteraceae	Massilia	NA	0	307	45	56	0	113	0	0	126	0	56	0	0	0	0	0	0	0	0	0	0	0	0	0	0	0	0	0	0	0	0	0	0	0	0
Seq324	early	salmon	Bacteria	Pseudomonadota	Gammaproteobacteria	Burkholderiales	Oxalobacteraceae	Massilia	NA	0	102	0	66	61	0	0	82	0	79	0	0	0	0	0	0	0	0	0	0	0	0	0	0	0	0	0	0	0	0	0	0	0	0	0
Seq208	early	salmon	Bacteria	Pseudomonadota	Gammaproteobacteria	Burkholderiales	Burkholderiaceae	Cupriavidus	NA	0	0	0	0	52	167	0	32	154	0	242	0	0	0	0	0	0	0	0	0	0	0	0	0	0	0	22	0	0	0	0	0	0	0	0
Seq8	early	salmon	Bacteria	Pseudomonadota	Gammaproteobacteria	Burkholderiales	Burkholderiaceae	Cupriavidus	NA	131	102	348	327	623	1130	619	506	365	479	1795	127	364	196	10	461	358	64	0	261	34	395	0	55	184	35	194	58	0	222	36	63	213	48	38
Seq14	early	salmon	Bacteria	Pseudomonadota	Gammaproteobacteria	Burkholderiales	Alcaligenaceae	Achromobacter	NA	66	230	91	524	635	707	147	635	747	717	741	106	110	88	0	0	0	38	0	27	34	179	13	0	39	0	193	85	17	54	77	31	141	10	0
Seq55	early	salmon	Bacteria	Pseudomonadota	Gammaproteobacteria	Burkholderiales	Comamonadaceae	Xylophilus	paradoxus	0	0	0	109	389	493	50	359	562	41	430	0	33	0	0	0	0	0	0	38	0	0	0	0	0	0	0	0	0	39	0	0	46	0	0
Seq115	early	salmon	Bacteria	Pseudomonadota	Gammaproteobacteria	Burkholderiales	Comamonadaceae	NA	NA	0	61	0	71	32	265	0	58	181	0	220	0	0	31	0	0	21	0	0	0	0	120	0	13	66	0	40	50	0	0	0	0	33	0	0
Seq552	early	salmon	Bacteria	Pseudomonadota	Gammaproteobacteria	Burkholderiales	Comamonadaceae	Rhizobacter	NA	0	0	0	0	50	76	0	31	38	0	0	0	0	0	0	0	0	0	0	0	0	0	0	0	0	0	0	0	0	0	0	0	0	0	0
Seq412	early	salmon	Bacteria	Pseudomonadota	Alphaproteobacteria	Sphingomonadales	Sphingomonadaceae	Sphingomonas	mucosissima	0	0	0	0	0	0	0	88	41	0	49	0	0	0	0	0	0	0	0	0	0	0	0	0	0	0	126	0	0	0	0	0	0	0	0
Seq540	early	salmon	Bacteria	Pseudomonadota	Alphaproteobacteria	Reyranellales	Reyranellaceae	Reyranella	NA	0	0	0	0	8	0	0	35	26	0	38	0	49	0	0	0	0	0	0	44	0	0	0	0	0	0	0	0	0	0	0	0	0	0	0
Seq123	early	salmon	Bacteria	Pseudomonadota	Alphaproteobacteria	Rhizobiales	Beijerinckiaceae	Microvirga	NA	0	47	0	69	0	140	0	43	57	35	123	0	0	0	0	0	0	0	0	0	0	64	0	44	25	0	0	22	0	0	0	0	0	0	0
Seq359	early	salmon	Bacteria	Pseudomonadota	Alphaproteobacteria	Rhizobiales	Rhizobiaceae	Allorhizobium-Neorhizobium-Pararhizobium-Rhizobium	NA	0	50	0	0	0	56	193	0	0	0	38	0	0	0	0	0	0	0	0	0	0	0	0	0	0	0	0	0	0	0	0	0	0	0	0
Seq371	early	salmon	Bacteria	Pseudomonadota	Alphaproteobacteria	Rhizobiales	Devosiaceae	Devosia	neptuniae	0	0	0	16	204	47	0	51	23	0	0	0	0	0	0	0	0	0	0	0	0	0	0	0	0	0	0	0	0	0	0	0	0	0	0
Seq257	early	salmon	Bacteria	Pseudomonadota	Alphaproteobacteria	Rhizobiales	Rhizobiaceae	Shinella	NA	0	0	0	0	195	51	0	89	54	0	0	0	0	0	0	0	0	0	0	0	0	56	0	0	0	0	0	0	0	0	0	0	71	0	0
Seq202	early	salmon	Bacteria	Pseudomonadota	Alphaproteobacteria	Rhizobiales	Rhizobiaceae	NA	NA	0	124	0	126	0	159	0	0	120	0	159	0	0	0	0	0	0	0	0	0	0	0	0	0	0	0	0	0	0	0	0	0	0	0	0
Seq42	early	salmon	Bacteria	Pseudomonadota	Alphaproteobacteria	Rhizobiales	Rhizobiaceae	Mycoplana	NA	0	842	57	308	88	793	0	189	657	0	495	0	0	0	0	0	0	0	0	0	0	0	0	0	0	0	0	0	0	0	0	0	0	0	0
Seq422	early	salmon	Bacteria	Pseudomonadota	Alphaproteobacteria	Rhizobiales	Rhizobiaceae	Ensifer	NA	0	23	0	32	0	100	0	0	33	0	39	0	34	0	0	0	0	0	0	0	0	0	0	0	0	0	0	0	0	0	0	0	0	0	0
Seq21	early	salmon	Bacteria	Pseudomonadota	Alphaproteobacteria	Rhizobiales	Rhizobiaceae	Allorhizobium-Neorhizobium-Pararhizobium-Rhizobium	NA	647	126	1620	166	1566	458	0	73	405	0	109	0	0	0	0	0	0	0	0	0	0	0	0	0	0	0	0	0	0	0	0	0	0	0	0
Seq133	early	salmon	Bacteria	Pseudomonadota	Alphaproteobacteria	Rhizobiales	Rhizobiaceae	Neorhizobium	NA	0	69	72	0	129	230	0	137	203	0	198	0	0	0	0	0	0	0	0	0	0	0	0	0	0	0	0	0	0	0	0	0	26	0	0
Seq348	early	salmon	Bacteria	Pseudomonadota	Alphaproteobacteria	Rhizobiales	Rhizobiaceae	Allorhizobium-Neorhizobium-Pararhizobium-Rhizobium	azooxidifex	0	0	0	0	118	63	0	72	0	0	58	0	0	0	0	0	0	0	0	0	0	0	0	0	0	0	0	0	0	0	0	0	52	0	0
Seq177	early	salmon	Bacteria	Pseudomonadota	Alphaproteobacteria	Rhizobiales	Rhizobiaceae	NA	NA	0	0	0	84	71	113	338	0	106	0	28	0	0	0	0	0	0	0	0	0	0	0	0	0	0	0	0	0	0	0	0	0	58	0	0
Seq423	early	salmon	Bacteria	Pseudomonadota	Alphaproteobacteria	Caulobacterales	Caulobacteraceae	Phenylobacterium	mobile	0	12	0	28	20	72	0	0	0	0	26	0	0	0	0	0	0	0	0	0	0	0	0	0	0	0	0	0	0	0	0	0	0	0	0
Seq611	early	salmon	Bacteria	Myxococcota	Polyangia	Haliangiales	Haliangiaceae	Haliangium	NA	0	0	0	0	0	0	0	32	34	0	53	0	14	18	0	0	0	9	0	0	0	0	0	0	0	0	0	0	0	0	0	0	0	0	0
Seq401	early	salmon	Bacteria	Myxococcota	Polyangia	Polyangiales	Polyangiaceae	Pajaroellobacter	NA	0	0	0	0	0	0	21	33	38	0	168	0	0	0	0	0	0	0	0	34	0	0	16	0	0	0	0	0	0	0	0	0	0	0	0
Seq325	early	salmon	Bacteria	Actinobacteriota	Actinobacteria	Micrococcales	Promicromonosporaceae	Cellulosimicrobium	NA	0	77	0	31	72	136	0	0	0	0	47	0	0	0	0	0	0	0	0	0	0	27	0	0	0	0	0	0	0	0	0	0	0	0	0
Seq95	early	salmon	Bacteria	Actinobacteriota	Actinobacteria	Micrococcales	Microbacteriaceae	Microbacterium	NA	0	57	0	61	125	264	0	104	202	0	268	0	0	0	0	0	114	0	0	0	0	0	0	0	0	0	0	0	0	90	54	0	130	0	0
Seq74	early	salmon	Bacteria	Actinobacteriota	Actinobacteria	Corynebacteriales	Mycobacteriaceae	Mycobacterium	NA	0	0	0	106	49	200	168	83	67	241	126	0	297	103	0	100	101	0	0	161	0	0	0	0	0	0	114	0	0	0	0	0	25	0	0
Seq443	early	salmon	Bacteria	Actinobacteriota	Actinobacteria	Glycomycetales	Glycomycetaceae	Glycomyces	NA	0	16	0	0	0	93	0	6	18	0	116	0	0	0	0	0	0	0	0	0	0	0	0	0	0	0	0	0	0	0	0	0	0	0	0
Seq78	early	salmon	Bacteria	Actinobacteriota	Actinobacteria	Streptomycetales	Streptomycetaceae	Streptomyces	NA	0	51	54	25	0	387	0	0	30	170	389	136	264	0	131	98	0	46	0	41	0	0	0	0	0	0	0	0	0	0	0	0	0	0	0
Seq94	early	salmon	Bacteria	Actinobacteriota	Actinobacteria	Streptomycetales	Streptomycetaceae	Streptomyces	NA	0	0	0	0	0	248	0	49	54	192	514	0	45	0	0	0	0	0	0	0	0	0	0	0	0	0	0	0	0	0	77	0	0	0	0
Seq414	early	salmon	Bacteria	Actinobacteriota	Actinobacteria	Streptomycetales	Streptomycetaceae	Streptomyces	NA	0	69	0	39	0	133	0	0	0	0	60	0	0	0	0	0	0	0	0	0	0	0	0	0	0	0	0	0	0	0	0	0	0	0	0
Seq181	early	salmon	Bacteria	Verrucomicrobiota	Verrucomicrobiae	Verrucomicrobiales	Verrucomicrobiaceae	Roseimicrobium	NA	0	0	0	20	0	91	0	189	65	0	207	0	18	89	0	19	0	0	0	29	0	13	0	0	0	0	0	0	0	0	0	0	51	0	0
Seq218	early	salmon	Bacteria	Bacteroidota	Bacteroidia	Cytophagales	Microscillaceae	Ohtaekwangia	NA	0	0	0	0	76	171	7	40	172	0	145	0	0	0	0	0	0	0	0	0	0	0	0	0	0	0	0	0	0	17	0	0	10	0	0
Seq390	early	salmon	Bacteria	Bacteroidota	Bacteroidia	Cytophagales	Microscillaceae	Ohtaekwangia	NA	0	0	0	0	74	18	0	127	23	0	59	0	0	0	0	16	0	0	0	0	0	0	0	0	0	0	0	0	0	0	0	0	0	0	0
Seq142	early	salmon	Bacteria	Bacteroidota	Bacteroidia	Cytophagales	Microscillaceae	Ohtaekwangia	NA	0	0	0	25	324	145	35	0	44	78	387	0	0	0	0	0	0	0	0	0	0	0	0	0	0	0	0	0	0	0	0	0	0	0	0
Seq255	early	salmon	Bacteria	Bacteroidota	Bacteroidia	Cytophagales	Microscillaceae	Ohtaekwangia	NA	0	0	0	0	59	136	56	28	0	171	73	0	0	0	0	0	0	0	0	0	0	0	0	0	0	0	0	0	0	0	0	0	0	0	0
Seq53	early	salmon	Bacteria	Bacteroidota	Bacteroidia	Flavobacteriales	Flavobacteriaceae	Flavobacterium	NA	0	38	0	310	232	809	25	323	307	32	498	11	0	13	0	22	15	0	0	0	5	0	0	0	0	0	11	0	0	7	0	0	0	0	5
Seq261	early	salmon	Bacteria	Bacteroidota	Bacteroidia	Flavobacteriales	Weeksellaceae	Chryseobacterium	ginsenosidimutans	0	0	0	207	0	12	194	63	21	0	0	0	15	0	0	0	0	0	0	0	0	0	0	0	0	0	0	0	0	0	0	0	0	0	0
Seq233	early	salmon	Bacteria	Bacteroidota	Bacteroidia	Flavobacteriales	Weeksellaceae	Chryseobacterium	NA	0	0	0	227	0	0	46	80	0	169	50	0	0	0	0	0	0	0	0	0	0	0	0	0	0	0	0	0	0	0	0	0	0	0	0
Seq446	early	salmon	Bacteria	Bacteroidota	Bacteroidia	Chitinophagales	Chitinophagaceae	Flavitalea	NA	0	0	0	0	31	27	0	83	34	0	91	0	0	0	0	0	0	0	0	0	0	0	0	0	0	0	0	0	0	0	0	0	0	0	0
Seq97	early	salmon	Bacteria	Bacteroidota	Bacteroidia	Chitinophagales	Chitinophagaceae	Pseudoflavitalea	NA	0	0	0	0	105	296	0	0	0	173	314	0	0	0	0	147	0	0	100	240	82	0	0	0	0	0	0	0	0	0	0	0	0	0	0
Seq131	early	salmon	Bacteria	Bacteroidota	Bacteroidia	Chitinophagales	Chitinophagaceae	Niastella	NA	0	260	0	116	27	293	0	52	0	27	272	0	0	0	0	0	0	0	0	0	0	0	0	0	0	0	0	0	0	0	0	0	0	0	0
Seq136	early	salmon	Bacteria	Bacteroidota	Bacteroidia	Chitinophagales	Chitinophagaceae	Niastella	NA	0	0	0	64	0	164	0	48	149	0	629	0	0	0	0	0	0	0	0	0	0	0	0	0	0	0	0	0	0	0	0	0	0	0	0
Seq167	early	salmon	Bacteria	Bacteroidota	Bacteroidia	Chitinophagales	Chitinophagaceae	Pseudoflavitalea	NA	0	0	0	0	59	0	31	219	46	77	416	0	0	0	0	27	0	0	0	0	0	0	0	0	0	0	0	0	0	0	0	0	0	0	0
Seq37	early	salmon	Bacteria	Bacteroidota	Bacteroidia	Chitinophagales	Chitinophagaceae	Chitinophaga	NA	0	195	0	312	319	157	78	144	76	465	760	216	22	0	33	87	0	40	0	210	146	40	0	59	0	0	45	0	19	65	0	21	0	0	57
Seq215	early	salmon	Bacteria	Bacteroidota	Bacteroidia	Chitinophagales	Chitinophagaceae	Chitinophaga	NA	0	54	206	0	313	48	0	0	0	15	17	0	0	0	0	0	0	0	0	0	0	0	0	0	0	0	0	0	0	0	0	0	0	0	0
Seq248	early	salmon	Bacteria	Bacteroidota	Bacteroidia	Chitinophagales	Chitinophagaceae	Chitinophaga	humicola	0	0	0	79	67	71	0	74	0	0	190	51	0	0	0	0	0	0	0	0	0	0	0	0	0	0	0	0	0	0	0	0	0	0	0
Seq112	early	salmon	Bacteria	Bacteroidota	Bacteroidia	Chitinophagales	Chitinophagaceae	Chitinophaga	NA	0	60	33	112	275	215	0	0	0	335	281	0	0	0	0	0	0	0	0	0	0	0	0	0	0	0	0	0	0	0	0	0	0	0	0
Seq89	early	salmon	Bacteria	Bacteroidota	Bacteroidia	Chitinophagales	Chitinophagaceae	Chitinophaga	pinensis	0	72	202	386	59	76	289	0	85	295	0	0	0	0	0	0	0	0	0	0	0	37	0	0	0	0	0	0	0	0	0	0	23	0	0
Seq2	early	salmon	Bacteria	Bacteroidota	Bacteroidia	Chitinophagales	Chitinophagaceae	Chitinophaga	NA	407	470	181	331	1893	4696	525	1896	666	2010	3009	71	209	0	0	183	0	0	0	58	0	17	0	0	0	0	18	0	0	0	21	0	194	0	0
Seq323	early	salmon	Bacteria	Bacteroidota	Bacteroidia	Chitinophagales	Chitinophagaceae	Chitinophaga	NA	0	0	122	43	55	52	41	0	0	79	0	0	0	0	0	0	0	0	0	0	0	0	0	0	0	0	0	0	0	0	0	0	0	0	0
Seq20	early	salmon	Bacteria	Bacteroidota	Bacteroidia	Chitinophagales	Chitinophagaceae	Chitinophaga	NA	89	236	955	0	2294	1137	0	77	127	86	142	0	41	0	0	0	0	0	0	0	0	0	0	0	0	0	0	0	0	0	0	0	0	0	0
Seq445	early	salmon	Bacteria	Bacteroidota	Bacteroidia	Chitinophagales	Chitinophagaceae	Chitinophaga	NA	0	0	0	0	73	83	0	31	45	0	34	0	0	0	0	0	0	0	0	0	0	0	0	0	0	0	0	0	0	0	0	0	0	0	0
Seq38	early	salmon	Bacteria	Bacteroidota	Bacteroidia	Cytophagales	Spirosomaceae	Dyadobacter	NA	0	29	0	121	50	505	646	167	193	466	849	0	337	24	39	113	0	0	0	0	0	0	0	0	0	0	0	0	0	0	0	0	0	0	0
Seq362	early	salmon	Bacteria	Pseudomonadota	Gammaproteobacteria	Steroidobacterales	Steroidobacteraceae	Steroidobacter	agariperforans	0	0	0	0	56	60	0	51	72	0	111	0	0	0	0	0	0	0	0	0	0	0	0	0	0	0	0	0	0	0	0	0	0	0	0
Seq355	early	salmon	Bacteria	Pseudomonadota	Gammaproteobacteria	Xanthomonadales	Xanthomonadaceae	Pseudoxanthomonas	NA	0	0	0	0	173	0	16	0	96	0	52	0	13	0	7	0	0	0	0	0	0	0	0	0	0	0	0	0	0	0	0	0	0	0	0
Seq60	early	salmon	Bacteria	Pseudomonadota	Gammaproteobacteria	Xanthomonadales	Xanthomonadaceae	Stenotrophomonas	NA	130	533	358	272	630	78	0	48	227	0	86	0	10	0	0	0	0	0	0	0	0	0	0	0	0	0	0	0	0	0	0	0	0	0	0
Seq130	early	salmon	Bacteria	Pseudomonadota	Gammaproteobacteria	Xanthomonadales	Xanthomonadaceae	Stenotrophomonas	NA	0	79	73	44	825	29	0	36	0	0	19	0	0	0	0	0	0	0	0	0	0	0	0	0	0	0	0	0	0	0	0	0	0	0	0
Seq305	early	salmon	Bacteria	Pseudomonadota	Gammaproteobacteria	Xanthomonadales	Xanthomonadaceae	Lysobacter	NA	0	27	0	30	0	66	0	0	0	0	66	0	0	0	0	0	0	0	0	0	0	0	0	0	0	0	0	0	0	0	0	0	0	0	0
Seq41	early	salmon	Bacteria	Pseudomonadota	Gammaproteobacteria	Xanthomonadales	Xanthomonadaceae	Lysobacter	NA	0	104	52	242	618	974	0	178	294	48	734	22	24	9	0	16	0	0	0	0	0	60	0	0	13	0	0	0	0	18	0	0	59	0	0
Seq667	early	salmon	Bacteria	Pseudomonadota	Gammaproteobacteria	Legionellales	Legionellaceae	Legionella	NA	0	0	0	0	6	28	15	0	0	23	41	0	14	0	0	0	0	0	0	0	10	0	0	0	0	0	0	0	0	0	0	0	0	0	0
Seq176	early	salmon	Bacteria	Pseudomonadota	Gammaproteobacteria	Pseudomonadales	Pseudomonadaceae	Pseudomonas	NA	68	61	0	141	0	213	0	0	316	0	0	0	0	0	0	0	0	0	0	0	0	0	0	0	0	0	0	0	0	0	0	0	0	0	0
Seq24	early	salmon	Bacteria	Pseudomonadota	Gammaproteobacteria	Pseudomonadales	Pseudomonadaceae	Pseudomonas	NA	394	370	71	117	1150	1134	0	367	377	0	337	53	0	0	0	0	0	0	0	0	0	0	0	0	0	0	0	0	0	0	0	0	82	0	0
Seq27	early	salmon	Bacteria	Pseudomonadota	Gammaproteobacteria	Pseudomonadales	Pseudomonadaceae	Pseudomonas	NA	1026	502	478	100	621	525	0	299	155	80	359	0	62	0	0	6	0	0	0	0	0	0	0	0	0	0	0	0	0	0	0	0	58	0	0
Seq99	early	salmon	Bacteria	Pseudomonadota	Gammaproteobacteria	Pseudomonadales	Pseudomonadaceae	Pseudomonas	NA	383	215	89	218	0	180	0	52	145	0	91	0	0	0	0	0	0	0	0	0	0	0	0	0	0	0	0	0	0	0	0	0	0	0	0
Seq56	early	salmon	Bacteria	Pseudomonadota	Gammaproteobacteria	Pseudomonadales	Pseudomonadaceae	Pseudomonas	NA	0	225	0	79	161	517	0	71	0	0	1529	0	0	0	0	0	0	0	0	0	0	0	0	0	0	0	0	0	0	0	0	0	0	0	0
Seq279	early	salmon	Bacteria	Pseudomonadota	Gammaproteobacteria	Enterobacterales	Enterobacteriaceae	Klebsiella	NA	0	46	0	161	104	24	33	35	0	0	38	0	0	0	0	0	0	0	0	0	0	0	0	0	0	0	16	0	0	0	0	0	0	0	0
Seq120	middle	darkgreen	Bacteria	Pseudomonadota	Gammaproteobacteria	Burkholderiales	Burkholderiaceae	Burkholderia-Caballeronia-Paraburkholderia	telluris	0	0	0	0	0	0	87	0	0	0	0	194	124	0	70	0	0	46	0	0	120	153	21	0	38	22	0	41	43	16	18	0	0	210	10
Seq69	middle	darkgreen	Bacteria	Pseudomonadota	Alphaproteobacteria	Azospirillales	Inquilinaceae	Inquilinus	ginsengisoli	0	0	0	7	0	0	0	0	0	184	0	176	778	61	76	568	0	0	0	0	101	0	0	133	0	0	0	0	0	0	0	0	0	0	0
Seq4	middle	darkgreen	Bacteria	Pseudomonadota	Alphaproteobacteria	Azospirillales	Inquilinaceae	Inquilinus	NA	0	0	0	0	0	84	419	154	0	2170	979	798	3520	309	108	1914	343	405	176	698	357	69	216	350	117	143	154	66	104	330	163	155	0	145	202
Seq370	middle	darkgreen	Bacteria	Pseudomonadota	Alphaproteobacteria	Rhizobiales	Xanthobacteraceae	Pseudorhodoplanes	NA	0	0	0	0	0	0	0	0	0	0	0	0	79	0	0	86	81	0	23	0	0	0	0	49	0	0	0	0	0	0	0	0	0	0	26
Seq9	middle	darkgreen	Bacteria	Pseudomonadota	Alphaproteobacteria	Rhizobiales	Xanthobacteraceae	Bradyrhizobium	NA	0	0	0	0	0	28	71	41	0	54	86	428	270	297	549	47	313	340	153	215	608	447	561	206	332	278	249	309	410	279	366	203	0	429	537
Seq82	middle	darkgreen	Bacteria	Pseudomonadota	Alphaproteobacteria	Rhizobiales	Xanthobacteraceae	Bradyrhizobium	NA	0	0	0	0	0	0	0	0	0	0	0	0	0	0	92	32	0	119	0	190	130	126	132	130	205	78	87	0	110	0	0	100	0	159	0
Seq22	middle	darkgreen	Bacteria	Pseudomonadota	Alphaproteobacteria	Rhizobiales	Xanthobacteraceae	Starkeya	NA	0	0	0	0	0	0	101	76	0	55	147	602	715	134	301	173	213	278	125	89	81	323	204	212	126	186	243	114	81	164	0	43	0	156	168
Seq44	middle	darkgreen	Bacteria	Pseudomonadota	Alphaproteobacteria	Rhizobiales	Rhizobiaceae	Allorhizobium-Neorhizobium-Pararhizobium-Rhizobium	NA	0	0	0	0	0	0	0	32	0	0	89	150	35	0	113	0	34	17	0	97	726	153	250	68	31	371	30	37	431	25	13	265	0	239	0
Seq10	middle	darkgreen	Bacteria	Pseudomonadota	Alphaproteobacteria	Rhizobiales	Rhizobiaceae	Allorhizobium-Neorhizobium-Pararhizobium-Rhizobium	NA	0	0	0	160	0	152	940	742	114	176	300	519	211	327	364	172	218	287	0	175	336	635	462	213	341	323	288	124	190	233	81	228	103	149	98
Seq29	middle	darkgreen	Bacteria	Myxococcota	Polyangia	Nannocystales	Nannocystaceae	Nannocystis	NA	0	0	0	9	89	123	154	163	246	116	178	29	244	28	120	46	29	89	31	16	304	258	109	184	33	109	397	164	58	260	26	120	52	0	259
Seq364	middle	darkgreen	Bacteria	Myxococcota	Polyangia	Polyangiales	Polyangiaceae	Labilithrix	NA	0	0	0	0	0	0	0	13	0	0	0	47	47	0	19	19	33	29	0	0	59	0	0	0	0	0	0	0	0	36	24	0	0	22	0
Seq51	middle	darkgreen	Bacteria	Actinobacteriota	Actinobacteria	Corynebacteriales	Mycobacteriaceae	Mycobacterium	NA	0	0	0	0	0	0	116	0	0	0	79	254	164	0	184	155	131	140	143	195	262	101	0	0	0	134	0	0	147	153	45	75	0	163	89
Seq34	middle	darkgreen	Bacteria	Actinobacteriota	Actinobacteria	Streptosporangiales	Streptosporangiaceae	Herbidospora	NA	0	0	0	0	0	0	0	0	0	0	65	63	260	852	42	275	308	78	427	92	22	174	52	152	115	41	92	65	24	125	136	28	55	21	134
Seq57	middle	darkgreen	Bacteria	Bacillota	Bacilli	Paenibacillales	Paenibacillaceae	Paenibacillus	NA	0	0	60	42	53	238	0	0	0	185	99	89	302	143	136	95	0	0	0	115	322	190	147	138	0	0	0	37	0	51	0	40	0	99	0
Seq25	middle	darkgreen	Bacteria	Bacillota	Bacilli	Bacillales	Bacillaceae	Terribacillus	NA	42	22	92	39	68	206	35	44	0	116	130	100	574	247	131	78	0	45	42	85	300	502	462	122	47	91	38	98	90	53	84	102	0	278	48
Seq3	middle	darkgreen	Bacteria	Bacillota	Bacilli	Bacillales	Bacillaceae	Bacillus	NA	37	305	83	480	91	857	253	356	147	511	1419	731	1740	383	376	270	463	384	100	449	1152	1048	128	106	290	449	152	604	626	193	279	185	61	402	95
Seq5	middle	darkgreen	Bacteria	Bacillota	Bacilli	Bacillales	Bacillaceae	Bacillus	NA	0	162	75	319	91	733	518	136	532	416	321	415	1041	130	246	299	609	188	58	121	422	397	180	247	270	531	622	382	622	388	135	278	28	255	497
Seq13	middle	darkgreen	Bacteria	Bacillota	Bacilli	Bacillales	Planococcaceae	NA	NA	244	64	0	288	52	301	237	123	169	213	122	123	1492	74	266	113	219	80	51	67	124	622	250	269	160	362	173	239	364	197	104	133	36	347	217
Seq6	middle	darkgreen	Bacteria	Bacillota	Bacilli	Bacillales	Planococcaceae	Solibacillus	NA	0	92	108	193	161	647	113	200	93	578	925	485	1692	334	283	434	263	248	196	329	946	420	158	95	130	212	77	242	277	113	162	223	88	175	54
Seq19	middle	darkgreen	Bacteria	Bacillota	Bacilli	Bacillales	Planococcaceae	Solibacillus	NA	13	45	0	112	0	289	105	63	288	167	90	68	769	0	171	0	54	46	0	0	137	331	154	336	153	165	396	162	202	424	105	115	0	201	461
Seq17	middle	darkgreen	Bacteria	Planctomycetota	Planctomycetes	Isosphaerales	Isosphaeraceae	Singulisphaera	NA	0	0	0	18	17	49	103	139	53	72	203	48	408	101	48	246	213	203	50	614	94	53	392	893	94	250	125	208	238	213	136	300	0	244	75
Seq527	middle	darkgreen	Bacteria	Acidobacteriota	Acidobacteriae	Acidobacteriales	Acidobacteriaceae (Subgroup 1)	Edaphobacter	NA	0	0	0	0	0	0	0	0	0	0	0	52	0	0	42	0	0	6	0	0	0	31	0	0	0	0	0	0	40	0	0	0	0	17	21
Seq16	middle	darkgreen	Bacteria	Bacteroidota	Bacteroidia	Cytophagales	Microscillaceae	Ohtaekwangia	NA	0	0	0	0	101	0	0	0	172	0	107	324	62	180	835	0	71	229	127	568	378	1095	128	714	0	85	477	0	207	156	115	107	0	141	0
Seq7	middle	darkgreen	Bacteria	Bacteroidota	Bacteroidia	Cytophagales	Microscillaceae	Ohtaekwangia	NA	0	0	0	47	98	104	524	367	0	1824	57	1285	152	134	81	98	173	864	239	0	0	438	411	1262	221	48	331	175	84	474	310	237	321	153	249
Seq1	middle	darkgreen	Bacteria	Bacteroidota	Bacteroidia	Chitinophagales	Chitinophagaceae	Chitinophaga	NA	0	0	0	0	0	0	105	0	0	97	0	327	93	1768	1612	648	1669	500	385	1333	4716	1133	969	762	578	1556	460	133	464	773	190	729	0	1105	370
Seq134	middle	darkgreen	Bacteria	Bacteroidota	Bacteroidia	Chitinophagales	Chitinophagaceae	Chitinophaga	NA	0	0	0	0	0	0	82	0	0	0	179	0	191	0	0	124	0	0	158	48	69	0	38	115	0	0	0	0	0	29	27	0	0	0	0
Seq81	middle	darkgreen	Bacteria	Bacteroidota	Bacteroidia	Cytophagales	Spirosomaceae	Dyadobacter	NA	0	0	0	0	0	0	104	0	0	114	141	205	92	177	76	51	133	69	45	138	90	48	53	85	9	29	16	0	11	18	15	6	0	0	17
Seq15	middle	darkgreen	Bacteria	Pseudomonadota	Gammaproteobacteria	Xanthomonadales	Rhodanobacteraceae	Luteibacter	NA	0	0	0	0	0	0	642	0	0	0	30	478	0	905	692	0	440	0	0	384	1533	188	146	0	83	383	18	0	88	0	145	197	0	117	0
Seq26	middle	darkgreen	Bacteria	Pseudomonadota	Gammaproteobacteria	Xanthomonadales	Xanthomonadaceae	Luteimonas	NA	0	0	0	0	0	0	0	0	0	0	248	48	53	0	138	246	20	118	826	417	423	0	217	692	0	0	141	0	0	170	71	104	0	71	278
Seq117	late	red	Archaea	Thermoproteota	Nitrososphaeria	Nitrososphaerales	Nitrososphaeraceae	NA	NA	0	0	0	0	0	0	0	0	0	0	0	0	0	0	0	0	0	0	0	0	0	76	0	0	37	0	0	38	0	39	0	0	0	0	0
Seq271	late	red	Archaea	Thermoproteota	Nitrososphaeria	Nitrososphaerales	Nitrososphaeraceae	Candidatus Nitrocosmicus	NA	0	0	0	0	0	0	0	0	0	0	0	0	0	0	0	0	0	0	0	0	0	59	0	0	57	12	21	54	13	104	0	21	38	47	43
Seq61	late	red	Archaea	Thermoproteota	Nitrososphaeria	Nitrososphaerales	Nitrososphaeraceae	NA	NA	0	0	0	0	0	0	0	0	0	0	0	0	0	0	0	0	0	0	0	0	0	71	0	0	52	0	32	119	0	0	0	0	0	0	0
Seq62	late	red	Archaea	Thermoproteota	Nitrososphaeria	Nitrososphaerales	Nitrososphaeraceae	NA	NA	0	0	0	0	0	0	0	0	0	0	0	0	0	0	0	0	17	0	0	0	0	57	0	0	0	0	0	38	0	0	0	0	0	0	17
Seq214	late	red	Bacteria	Pseudomonadota	Gammaproteobacteria	Diplorickettsiales	Diplorickettsiaceae	Aquicella	NA	0	0	0	0	0	0	0	0	0	0	0	0	0	42	0	0	0	0	0	0	0	0	195	0	0	0	15	0	26	0	0	16	0	360	0
Seq758	late	red	Bacteria	Pseudomonadota	Gammaproteobacteria	Diplorickettsiales	Diplorickettsiaceae	Aquicella	NA	0	0	0	0	0	0	0	0	0	0	0	0	0	0	0	0	0	0	0	0	8	18	0	0	18	0	0	0	12	0	0	0	0	0	51
Seq289	late	red	Bacteria	Cyanobacteriota	Vampirivibrionia	Obscuribacterales	Obscuribacteraceae	NA	NA	0	0	0	0	0	0	0	0	0	0	0	0	0	0	0	0	0	0	0	0	15	24	0	0	53	71	0	39	22	96	0	30	0	87	0
Seq23	late	red	Bacteria	Cyanobacteriota	Vampirivibrionia	Obscuribacterales	Obscuribacteraceae	NA	NA	0	0	0	0	0	0	0	0	0	0	0	0	0	0	0	0	23	251	0	67	7	1134	75	30	300	291	487	135	325	324	211	190	21	366	238
Seq318	late	red	Bacteria	Pseudomonadota	Alphaproteobacteria	Sphingomonadales	Sphingomonadaceae	Sphingomonas	naasensis	0	0	0	0	0	0	0	0	0	0	0	0	0	0	0	0	0	0	0	0	0	0	94	0	140	0	0	0	57	0	0	108	0	0	0
Seq71	late	red	Bacteria	Pseudomonadota	Alphaproteobacteria	Sphingomonadales	Sphingomonadaceae	Sphingomonas	NA	0	0	0	0	0	0	0	0	0	0	0	0	0	99	0	0	105	194	0	173	204	89	131	0	0	198	78	0	94	192	77	212	0	98	40
Seq480	late	red	Bacteria	Pseudomonadota	Alphaproteobacteria	Sphingomonadales	Sphingomonadaceae	Sphingomonas	jaspsi	0	0	0	0	0	0	0	0	0	0	0	0	0	0	0	0	0	0	0	0	0	0	0	0	21	30	0	59	0	28	0	22	35	0	12
Seq310	late	red	Bacteria	Pseudomonadota	Alphaproteobacteria	Dongiales	Dongiaceae	Dongia	NA	0	0	0	0	0	0	0	0	0	0	0	0	0	0	0	0	0	0	0	0	0	0	0	0	186	0	0	32	65	12	41	0	0	69	0
Seq262	late	red	Bacteria	Pseudomonadota	Alphaproteobacteria	Reyranellales	Reyranellaceae	Reyranella	soli	0	0	0	0	0	0	0	0	0	0	0	0	0	21	0	0	0	0	0	0	0	35	46	39	0	28	52	107	57	0	0	0	0	54	68
Seq221	late	red	Bacteria	Pseudomonadota	Alphaproteobacteria	Reyranellales	Reyranellaceae	Reyranella	NA	0	0	0	0	0	0	0	0	0	0	0	0	0	0	0	0	0	0	0	0	0	0	0	42	0	19	0	46	0	0	62	30	0	0	0
Seq83	late	red	Bacteria	Pseudomonadota	Alphaproteobacteria	Reyranellales	Reyranellaceae	Reyranella	NA	0	0	0	0	0	0	0	0	0	0	67	0	23	46	0	46	60	159	0	278	94	76	0	180	68	0	151	107	0	166	69	46	17	0	0
Seq321	late	red	Bacteria	Pseudomonadota	Alphaproteobacteria	Reyranellales	Reyranellaceae	Reyranella	NA	0	0	0	0	0	0	0	0	0	0	0	0	0	0	0	0	0	0	0	0	0	0	76	0	66	78	0	0	50	0	0	55	0	69	0
Seq226	late	red	Bacteria	Pseudomonadota	Alphaproteobacteria	Reyranellales	Reyranellaceae	Reyranella	massiliensis	0	0	0	0	0	0	12	0	0	0	0	0	0	0	0	0	27	50	0	29	0	33	38	107	0	34	40	55	0	54	26	33	34	32	0
Seq537	late	red	Bacteria	Pseudomonadota	Alphaproteobacteria	Rhodospirillales	Magnetospiraceae	NA	NA	0	0	0	0	0	0	0	0	0	0	0	0	0	0	0	0	0	0	0	0	8	44	25	0	26	0	16	22	0	11	0	0	0	24	28
Seq712	late	red	Bacteria	Pseudomonadota	Alphaproteobacteria	Acetobacterales	Acetobacteraceae	NA	NA	0	0	0	0	0	0	0	0	0	0	0	0	0	0	0	0	0	0	0	0	0	37	0	0	29	36	0	19	0	0	0	0	0	0	0
Seq433	late	red	Bacteria	Pseudomonadota	Alphaproteobacteria	Rhizobiales	Kaistiaceae	Kaistia	NA	0	0	0	0	0	0	0	7	0	0	0	0	0	0	0	0	47	0	0	0	10	65	0	27	0	0	59	22	0	14	0	0	27	0	0
Seq270	late	red	Bacteria	Pseudomonadota	Alphaproteobacteria	Rhizobiales	Xanthobacteraceae	Pseudorhodoplanes	NA	0	0	0	0	0	0	0	43	35	0	0	0	0	51	0	0	0	0	0	0	0	104	0	0	31	0	0	34	0	31	0	0	143	0	0
Seq107	late	red	Bacteria	Pseudomonadota	Alphaproteobacteria	Rhizobiales	Xanthobacteraceae	Pseudolabrys	NA	0	0	0	0	0	0	0	0	0	0	0	0	0	0	0	0	0	0	0	0	0	188	0	0	0	304	138	65	291	69	0	0	0	225	39
Seq166	late	red	Bacteria	Pseudomonadota	Alphaproteobacteria	Rhizobiales	Xanthobacteraceae	Pseudolabrys	NA	0	0	0	0	0	0	0	0	0	0	0	0	0	0	0	0	0	0	0	0	0	113	351	37	166	0	0	0	0	0	63	147	0	0	0
Seq183	late	red	Bacteria	Pseudomonadota	Alphaproteobacteria	Rhizobiales	Xanthobacteraceae	Pseudolabrys	NA	0	0	0	0	0	0	0	0	0	0	0	0	0	0	0	0	0	0	0	0	0	318	34	0	70	0	38	105	0	93	0	0	0	115	0
Seq426	late	red	Bacteria	Pseudomonadota	Alphaproteobacteria	Rhizobiales	Xanthobacteraceae	NA	NA	0	0	0	0	0	0	0	0	0	0	0	0	0	0	0	0	0	0	0	0	0	0	62	92	0	0	0	0	77	20	0	0	0	34	0
Seq175	late	red	Bacteria	Pseudomonadota	Alphaproteobacteria	Micropepsales	Micropepsaceae	NA	NA	0	0	0	0	0	0	0	0	0	0	0	0	0	0	0	0	0	0	0	0	90	106	51	43	45	64	56	32	0	64	29	51	0	120	55
Seq129	late	red	Bacteria	Pseudomonadota	Alphaproteobacteria	Micropepsales	Micropepsaceae	NA	NA	0	0	0	0	0	0	0	0	0	0	0	0	0	27	29	0	15	43	0	18	24	145	88	56	117	45	156	52	114	46	30	13	0	47	47
Seq157	late	red	Bacteria	Pseudomonadota	Alphaproteobacteria	Sphingomonadales	Sphingomonadaceae	Altererythrobacter	NA	0	0	0	0	0	0	0	0	0	0	0	0	11	0	0	0	0	149	0	53	49	0	0	105	0	79	105	120	0	0	94	37	0	99	0
Seq137	late	red	Bacteria	Pseudomonadota	Alphaproteobacteria	Sphingomonadales	Sphingomonadaceae	Sphingobium	NA	0	0	0	0	0	0	0	0	0	0	0	0	0	0	0	0	0	41	0	0	0	92	136	0	210	123	78	26	140	76	0	53	0	75	0
Seq28	late	red	Bacteria	Pseudomonadota	Alphaproteobacteria	Rhizobiales	Devosiaceae	Devosia	NA	0	0	0	43	86	214	23	115	105	0	213	0	0	65	34	36	41	42	0	0	0	556	274	145	232	229	274	136	325	198	145	77	241	291	92
Seq592	late	red	Bacteria	Pseudomonadota	Alphaproteobacteria	Rhizobiales	Rhizobiaceae	Mesorhizobium	NA	0	0	0	0	0	0	0	0	0	0	0	0	0	0	0	0	0	0	0	0	0	0	0	0	0	61	0	0	26	0	45	0	0	37	0
Seq711	late	red	Bacteria	Pseudomonadota	Alphaproteobacteria	Caulobacterales	Caulobacteraceae	Phenylobacterium	NA	0	0	0	0	0	0	0	0	0	0	0	0	0	18	0	0	0	0	0	0	0	34	0	0	24	0	24	21	0	0	0	0	0	0	0
Seq33	late	red	Bacteria	Pseudomonadota	Alphaproteobacteria	Caulobacterales	Caulobacteraceae	Caulobacter	NA	0	0	0	31	152	0	22	64	103	0	0	0	0	73	0	0	203	70	0	0	212	275	637	0	265	205	186	87	508	70	0	21	56	513	0
Seq225	late	red	Bacteria	Pseudomonadota	Alphaproteobacteria	Caulobacterales	Hyphomonadaceae	Hirschia	NA	0	0	0	0	0	0	0	0	0	0	0	0	0	0	0	0	13	31	0	0	15	79	57	42	26	56	50	27	75	24	26	0	0	64	22
Seq39	late	red	Bacteria	Gemmatimonadota	Gemmatimonadetes	Gemmatimonadales	Gemmatimonadaceae	NA	NA	0	0	0	0	0	0	0	0	0	0	0	0	0	0	0	0	9	17	0	0	7	350	51	49	253	363	433	245	310	459	157	147	165	231	275
Seq179	late	red	Bacteria	Nitrospirota	Nitrospiria	Nitrospirales	Nitrospiraceae	Nitrospira	japonica	0	0	0	0	0	0	0	0	0	0	0	0	0	0	0	0	0	0	0	0	0	43	0	0	29	0	8	46	0	41	0	8	10	0	0
Seq30	late	red	Bacteria	Actinobacteriota	Thermoleophilia	Solirubrobacterales	Solirubrobacteraceae	Conexibacter	NA	0	0	0	0	0	0	16	37	52	0	43	50	0	36	0	0	0	0	0	93	83	489	253	238	367	413	110	101	245	333	191	0	293	408	177
Seq156	late	red	Bacteria	Actinobacteriota	Thermoleophilia	Solirubrobacterales	Solirubrobacteraceae	Solirubrobacter	NA	0	0	0	0	0	0	0	0	0	0	0	0	0	0	0	0	0	0	0	0	0	55	26	0	61	85	43	41	75	30	0	34	0	55	0
Seq192	late	red	Bacteria	Actinobacteriota	Thermoleophilia	Solirubrobacterales	67-14	NA	NA	0	0	0	0	0	0	0	0	0	0	0	0	0	0	0	0	0	0	0	0	0	0	44	0	79	134	46	145	0	0	40	0	164	72	0
Seq383	late	red	Bacteria	Actinobacteriota	Thermoleophilia	Solirubrobacterales	67-14	NA	NA	0	0	0	0	0	0	0	0	0	0	0	0	0	0	0	0	0	0	0	10	26	133	0	0	0	0	0	0	35	21	0	66	0	0	32
Seq532	late	red	Bacteria	Myxococcota	Polyangia	Haliangiales	Haliangiaceae	Haliangium	NA	0	0	0	0	0	0	0	0	0	0	0	0	0	0	0	0	0	0	0	18	0	0	0	0	26	0	42	33	29	0	0	0	0	23	36
Seq504	late	red	Bacteria	Myxococcota	Polyangia	Polyangiales	BIrii41	NA	NA	0	0	0	0	0	0	0	0	0	0	0	0	0	0	0	0	0	0	0	0	0	0	0	0	31	0	22	54	0	15	0	6	0	37	20
Seq172	late	red	Bacteria	Myxococcota	Polyangia	Polyangiales	BIrii41	NA	NA	0	0	0	0	0	0	0	0	0	0	0	0	0	0	0	0	0	0	0	0	0	0	0	0	0	139	524	0	0	26	34	0	0	0	94
Seq46	late	red	Bacteria	Myxococcota	Polyangia	Polyangiales	BIrii41	NA	NA	0	0	0	0	0	0	0	0	0	0	0	0	0	24	0	0	48	69	0	0	29	203	66	61	196	409	427	58	360	70	460	230	157	124	57
Seq493	late	red	Bacteria	Myxococcota	Polyangia	Polyangiales	BIrii41	NA	NA	0	0	0	0	0	0	0	0	0	0	0	0	0	0	0	0	0	0	0	0	0	107	36	0	23	0	0	29	0	0	0	0	0	35	0
Seq100	late	red	Bacteria	Myxococcota	Polyangia	Polyangiales	BIrii41	NA	NA	0	0	0	0	0	0	0	0	0	0	0	0	0	0	0	0	0	0	0	0	0	47	122	0	94	33	75	0	365	207	0	72	0	277	91
Seq35	late	red	Bacteria	Myxococcota	Polyangia	Polyangiales	BIrii41	NA	NA	0	0	0	0	0	0	0	6	0	0	19	0	0	0	0	0	63	120	0	19	71	453	764	115	133	304	150	138	162	228	116	260	48	276	212
Seq399	late	red	Bacteria	Myxococcota	Polyangia	Polyangiales	Polyangiaceae	Minicystis	NA	0	0	0	0	0	0	0	0	0	0	0	21	0	31	0	0	0	19	0	0	0	48	0	0	54	33	0	62	45	0	0	0	0	0	0
Seq128	late	red	Bacteria	Myxococcota	Polyangia	Polyangiales	Sandaracinaceae	NA	NA	0	0	0	0	0	0	0	6	0	0	0	0	0	0	0	0	63	44	0	43	72	130	136	64	57	150	37	63	31	35	36	43	0	65	30
Seq274	late	red	Bacteria	Bdellovibrionota	Bdellovibrionia	Bdellovibrionales	Bdellovibrionaceae	Bdellovibrio	NA	0	0	0	0	0	0	0	0	0	0	0	0	0	0	0	0	39	13	0	18	0	79	48	0	55	25	38	28	24	21	15	8	0	41	14
Seq119	late	red	Bacteria	Bdellovibrionota	Bdellovibrionia	Bdellovibrionales	Bdellovibrionaceae	Bdellovibrio	NA	0	0	0	0	0	0	0	0	0	0	0	0	0	40	0	0	117	215	0	477	48	13	85	0	19	98	0	27	26	0	17	15	0	36	0
Seq253	late	red	Bacteria	Dependentiae	Babeliae	Babeliales	UBA12409	NA	NA	0	0	0	0	0	0	0	0	0	0	0	9	0	18	0	0	41	50	0	0	5	209	0	16	29	14	9	14	18	48	15	8	17	7	0
Seq79	late	red	Bacteria	Actinobacteriota	Actinobacteria	Propionibacteriales	Propionibacteriaceae	Microlunatus	NA	0	0	0	0	0	0	0	0	0	0	0	0	0	0	0	0	0	0	0	0	0	24	0	0	25	0	0	45	0	23	0	0	0	0	0
Seq416	late	red	Bacteria	Actinobacteriota	Actinobacteria	Propionibacteriales	Nocardioidaceae	Kribbella	NA	0	0	0	0	0	0	0	0	0	0	0	0	0	0	0	0	0	0	0	0	0	0	0	0	28	0	25	23	0	23	25	0	0	0	0
Seq381	late	red	Bacteria	Actinobacteriota	Acidimicrobiia	Microtrichales	Ilumatobacteraceae	NA	NA	0	0	0	0	0	0	0	0	0	0	0	0	0	0	0	0	28	0	0	0	0	0	0	0	41	36	22	19	0	0	0	0	0	0	0
Seq173	late	red	Bacteria	Actinobacteriota	Acidimicrobiia	Microtrichales	Iamiaceae	Iamia	NA	0	0	0	0	0	0	0	0	0	0	0	0	0	0	0	0	18	30	0	25	0	194	0	0	67	43	100	0	0	68	55	0	59	69	79
Seq235	late	red	Bacteria	Actinobacteriota	Acidimicrobiia	Microtrichales	Iamiaceae	Iamia	NA	0	0	0	0	0	0	0	0	0	0	0	0	0	0	0	0	53	21	0	0	0	105	22	44	73	0	35	52	0	41	58	13	46	0	0
Seq43	late	red	Bacteria	Actinobacteriota	Actinobacteria	Micrococcales	Microbacteriaceae	Galbitalea	NA	0	0	0	0	0	0	0	0	0	0	0	0	56	40	0	0	130	92	0	77	53	376	227	135	103	385	261	135	328	327	60	67	61	267	217
Seq290	late	red	Bacteria	Actinobacteriota	Actinobacteria	Micrococcales	Microbacteriaceae	Galbitalea	NA	0	0	0	0	0	0	0	0	0	0	0	0	0	0	0	0	0	0	0	0	0	0	0	0	0	98	0	62	103	0	0	0	0	174	0
Seq693	late	red	Bacteria	Actinobacteriota	Actinobacteria	Micromonosporales	Micromonosporaceae	Luedemannella	NA	0	0	0	0	0	0	0	0	0	0	0	0	0	0	0	0	0	44	0	0	0	0	0	0	22	0	15	0	0	47	0	0	0	0	0
Seq148	late	red	Bacteria	Actinobacteriota	Actinobacteria	Micromonosporales	Micromonosporaceae	Dactylosporangium	NA	0	0	0	0	0	0	0	0	0	0	0	0	0	0	0	0	0	0	0	0	0	29	0	165	35	137	126	41	55	37	23	70	0	157	64
Seq357	late	red	Bacteria	Actinobacteriota	Actinobacteria	Streptomycetales	Streptomycetaceae	NA	NA	0	0	0	0	0	0	0	0	0	0	0	0	0	0	0	0	0	0	0	0	52	38	0	0	0	0	41	0	0	0	0	0	0	0	123
Seq317	late	red	Bacteria	Bacteroidota	Bacteroidia	Sphingobacteriales	Sphingobacteriaceae	Mucilaginibacter	NA	0	0	0	0	0	0	0	0	0	0	0	0	0	0	0	0	0	0	0	0	40	0	52	0	0	21	120	32	105	0	0	30	0	0	0
Seq230	late	red	Bacteria	Bacteroidota	Bacteroidia	Sphingobacteriales	Sphingobacteriaceae	Mucilaginibacter	calamicampi	0	0	0	0	0	0	0	0	0	0	0	0	0	40	8	0	51	54	0	43	29	84	15	38	31	33	18	0	0	54	22	0	0	35	32
Seq90	late	red	Bacteria	Bacteroidota	Bacteroidia	Sphingobacteriales	NS11-12 marine group	NA	NA	0	0	0	0	5	0	0	0	0	0	0	0	0	0	0	0	105	165	79	198	126	15	53	123	0	141	137	0	92	11	27	15	0	0	227
Seq520	late	red	Bacteria	Bacteroidota	Bacteroidia	Sphingobacteriales	NS11-12 marine group	NA	NA	0	0	0	0	0	0	0	0	0	0	0	0	0	65	0	0	16	0	0	0	0	35	0	0	27	0	0	28	0	20	0	12	0	10	0
Seq145	late	red	Bacteria	Bacteroidota	Bacteroidia	Sphingobacteriales	env.OPS 17	NA	NA	0	0	0	0	0	0	0	12	0	0	0	0	0	21	0	0	10	20	0	0	0	284	67	30	42	92	101	20	0	124	22	5	70	43	44
Seq284	late	red	Bacteria	Bacillota	Bacilli	Paenibacillales	Paenibacillaceae	Paenibacillus	lautus	0	58	0	0	0	0	0	0	0	0	0	0	0	0	41	0	0	0	0	0	46	155	0	0	0	0	51	0	55	41	0	0	0	0	0
Seq258	late	red	Bacteria	Bacillota	Bacilli	Paenibacillales	Paenibacillaceae	Paenibacillus	NA	0	0	0	0	0	0	0	0	52	0	0	0	47	0	41	0	0	0	0	0	0	42	0	0	90	0	76	0	51	43	0	0	0	0	74
Seq244	late	red	Bacteria	Bacillota	Bacilli	Bacillales	Planococcaceae	Paenisporosarcina	NA	0	0	0	0	0	65	0	0	0	0	0	0	62	0	0	0	0	0	0	0	79	111	0	0	56	0	42	39	0	0	0	0	0	0	0
Seq85	late	red	Bacteria	Spirochaetota	Spirochaetia	Spirochaetales	Spirochaetaceae	Salinispira	NA	0	0	0	0	0	0	0	0	0	0	0	0	0	0	0	0	18	23	0	0	0	417	68	0	39	150	284	44	76	42	165	127	39	44	38
Seq185	late	red	Bacteria	Spirochaetota	Spirochaetia	Spirochaetales	Spirochaetaceae	Spirochaeta 2	NA	0	0	0	0	0	0	0	0	0	0	0	0	0	0	0	0	0	39	0	0	0	46	0	0	79	153	61	69	121	52	0	0	96	0	41
Seq236	late	red	Bacteria	Spirochaetota	Spirochaetia	Spirochaetales	Spirochaetaceae	Spirochaeta 2	NA	0	0	0	0	0	0	0	0	0	0	0	0	0	0	0	0	0	0	0	0	0	0	87	0	0	0	0	13	0	0	0	0	0	391	70
Seq590	late	red	Bacteria	Patescibacteria	Saccharimonadia	Saccharimonadales	LWQ8	NA	NA	0	0	0	0	0	0	0	0	0	0	0	0	0	0	0	0	0	0	0	0	0	34	11	0	20	20	19	31	35	0	0	0	0	0	0
Seq238	late	red	Bacteria	Fibrobacterota	Fibrobacteria	Fibrobacterales	Fibrobacteraceae	NA	NA	0	0	0	0	0	0	0	0	0	0	0	0	0	0	0	0	0	20	0	0	0	138	107	0	41	87	0	18	47	0	0	17	0	79	4
Seq490	late	red	Bacteria	Chloroflexota	Anaerolineae	Anaerolineales	Anaerolineaceae	NA	NA	0	0	0	0	0	0	0	0	0	0	0	0	0	0	0	0	0	0	0	0	0	71	0	0	0	0	0	0	0	32	70	0	33	7	18
Seq612	late	red	Bacteria	Chloroflexota	Chloroflexia	Chloroflexales	Roseiflexaceae	NA	NA	0	0	0	0	0	0	0	0	0	0	0	0	0	0	0	0	0	6	0	0	0	28	0	0	13	26	11	18	0	6	11	0	17	22	0
Seq222	late	red	Bacteria	Chloroflexota	Chloroflexia	Chloroflexales	Roseiflexaceae	NA	NA	0	0	0	0	0	0	0	0	0	0	0	0	0	0	0	0	0	0	0	0	0	441	0	0	50	0	35	0	0	0	87	16	0	0	0
Seq421	late	red	Bacteria	Chloroflexota	Chloroflexia	Chloroflexales	Roseiflexaceae	NA	NA	0	0	0	0	0	0	0	0	0	0	0	0	0	0	0	0	0	0	0	0	0	101	12	0	0	0	0	35	12	109	0	0	0	0	20
Seq613	late	red	Bacteria	Chloroflexota	Chloroflexia	Thermomicrobiales	JG30-KF-CM45	NA	NA	0	0	0	0	0	0	0	0	0	0	0	0	0	0	0	0	0	0	0	0	0	0	19	0	28	45	0	16	19	0	0	21	0	12	0
Seq530	late	red	Bacteria	Chloroflexota	Chloroflexia	Thermomicrobiales	JG30-KF-CM45	NA	NA	0	0	0	0	0	0	0	0	0	0	0	0	0	0	0	0	8	0	0	20	0	0	0	18	22	21	33	14	19	16	10	0	6	21	0
Seq388	late	red	Bacteria	Armatimonadota	Fimbriimonadia	Fimbriimonadales	Fimbriimonadaceae	NA	NA	0	0	0	0	0	0	0	0	0	0	0	0	0	0	0	0	0	6	0	0	0	48	0	0	82	35	21	36	0	14	41	0	0	35	0
Seq576	late	red	Bacteria	Verrucomicrobiota	Verrucomicrobiae	Pedosphaerales	Pedosphaeraceae	NA	NA	0	0	0	0	0	0	0	0	0	0	0	0	0	0	0	0	0	0	0	0	0	53	0	0	11	0	0	19	0	0	12	0	45	16	0
Seq417	late	red	Bacteria	Verrucomicrobiota	Verrucomicrobiae	Opitutales	Opitutaceae	Lacunisphaera	NA	0	0	0	0	0	0	0	0	0	0	0	0	0	0	0	0	0	0	0	0	0	23	0	0	28	26	25	69	0	0	0	0	0	80	44
Seq152	late	red	Bacteria	Verrucomicrobiota	Verrucomicrobiae	Opitutales	Opitutaceae	Lacunisphaera	limnophila	0	0	0	0	0	0	0	0	0	0	0	0	0	0	0	0	0	0	0	0	0	84	37	0	92	81	124	0	154	36	49	28	209	78	0
Seq517	late	red	Bacteria	Verrucomicrobiota	Verrucomicrobiae	Opitutales	Opitutaceae	Opitutus	NA	0	0	0	0	0	0	0	0	0	0	0	0	0	0	0	0	0	0	0	0	0	41	39	0	36	0	43	27	0	14	0	0	0	15	0
Seq153	late	red	Bacteria	Verrucomicrobiota	Verrucomicrobiae	Chthoniobacterales	Terrimicrobiaceae	Terrimicrobium	NA	0	0	0	0	0	0	0	52	0	0	0	45	0	25	37	0	113	0	0	49	39	23	92	37	0	59	90	114	0	67	22	0	50	55	0
Seq281	late	red	Bacteria	Verrucomicrobiota	Verrucomicrobiae	Chthoniobacterales	Terrimicrobiaceae	Terrimicrobium	NA	0	0	0	0	0	0	0	0	0	0	0	0	0	0	0	0	0	0	0	0	0	106	0	0	173	0	0	0	98	0	0	0	0	0	79
Seq528	late	red	Bacteria	Verrucomicrobiota	Verrucomicrobiae	Chthoniobacterales	Chthoniobacteraceae	LD29	NA	0	0	0	0	0	0	0	0	0	0	0	0	0	0	0	0	23	27	0	0	0	16	49	0	13	30	0	0	32	0	0	0	0	0	18
Seq659	late	red	Bacteria	Verrucomicrobiota	Verrucomicrobiae	Verrucomicrobiales	Rubritaleaceae	Luteolibacter	NA	0	0	0	0	0	0	0	0	0	0	0	0	0	0	0	0	0	0	0	0	0	40	21	0	12	8	14	10	12	0	11	0	0	11	0
Seq713	late	red	Bacteria	Planctomycetota	Phycisphaerae	Phycisphaerales	Phycisphaeraceae	NA	NA	0	0	0	0	0	0	0	0	0	0	0	0	0	0	0	0	0	0	0	0	0	14	7	0	18	23	14	0	10	20	0	0	0	15	0
Seq601	late	red	Bacteria	Planctomycetota	Planctomycetes	Pirellulales	Pirellulaceae	NA	NA	0	0	0	0	0	0	0	0	0	0	0	0	0	0	0	0	0	0	0	0	0	0	0	0	34	0	0	0	50	21	0	0	0	58	0
Seq839	late	red	Bacteria	Planctomycetota	Planctomycetes	Pirellulales	Pirellulaceae	NA	NA	0	0	0	0	0	0	0	0	0	0	0	0	0	0	0	0	0	0	0	0	0	27	0	0	20	0	18	0	22	0	0	0	0	0	0
Seq521	late	red	Bacteria	Planctomycetota	Planctomycetes	Pirellulales	Pirellulaceae	NA	NA	0	0	0	0	0	0	0	0	0	0	0	0	0	0	0	0	39	17	0	0	0	67	0	37	0	0	22	0	0	0	31	0	0	0	0
Seq585	late	red	Bacteria	Planctomycetota	Planctomycetes	Pirellulales	Pirellulaceae	NA	NA	0	0	0	0	0	0	0	0	0	0	0	0	0	0	0	0	0	0	0	0	0	44	0	0	48	0	0	13	18	0	28	0	25	0	0
Seq195	late	red	Bacteria	Planctomycetota	Planctomycetes	Gemmatales	Gemmataceae	Gemmata	NA	0	0	0	0	0	0	0	0	0	0	0	0	0	0	0	0	0	255	0	0	0	0	80	0	0	67	176	0	0	0	0	101	0	31	0
Seq404	late	red	Bacteria	Planctomycetota	Planctomycetes	Pirellulales	Pirellulaceae	Pir4 lineage	NA	0	0	0	0	0	0	0	0	0	0	0	0	0	0	0	0	0	0	0	0	0	26	0	45	0	37	43	34	20	43	41	0	0	21	0
Seq440	late	red	Bacteria	Planctomycetota	Planctomycetes	Pirellulales	Pirellulaceae	Pir4 lineage	NA	0	0	0	0	0	0	0	11	0	0	9	0	19	11	9	0	13	23	0	0	0	47	0	0	30	12	16	15	0	18	12	0	22	0	5
Seq300	late	red	Bacteria	Planctomycetota	Planctomycetes	Planctomycetales	Rubinisphaeraceae	SH-PL14	NA	0	0	0	0	0	0	0	24	0	0	0	0	0	14	0	0	84	24	0	27	18	29	0	63	10	0	65	0	0	53	0	0	0	0	12
Seq292	late	red	Bacteria	Planctomycetota	Planctomycetes	Planctomycetales	Schlesneriaceae	Schlesneria	NA	0	0	0	0	0	0	0	0	0	0	0	0	0	0	0	0	0	6	0	0	12	96	11	0	0	18	38	43	74	0	20	46	0	30	38
Seq200	late	red	Bacteria	Acidobacteriota	Blastocatellia	Blastocatellales	Blastocatellaceae	NA	NA	0	0	0	0	0	0	0	0	0	0	0	0	0	0	0	0	0	0	0	0	0	139	26	15	39	74	0	187	60	35	0	0	47	50	30
Seq342	late	red	Bacteria	Acidobacteriota	Vicinamibacteria	Vicinamibacterales	Vicinamibacteraceae	NA	NA	0	0	0	0	0	0	0	0	0	0	0	0	0	0	0	0	18	0	0	0	21	115	0	0	41	59	0	0	0	33	37	0	43	0	0
Seq434	late	red	Bacteria	Acidobacteriota	Vicinamibacteria	Vicinamibacterales	Vicinamibacteraceae	NA	NA	0	0	0	0	0	0	0	0	0	0	0	0	0	0	0	0	0	0	0	0	0	0	62	0	0	0	54	0	0	0	0	0	0	94	68
Seq607	late	red	Bacteria	Bacteroidota	Bacteroidia	Cytophagales	Microscillaceae	Ohtaekwangia	NA	0	0	0	0	0	0	0	0	0	0	0	0	0	0	0	0	0	0	0	0	0	98	0	0	0	0	24	0	0	0	0	0	18	0	21
Seq12	late	red	Bacteria	Bacteroidota	Bacteroidia	Cytophagales	Microscillaceae	Ohtaekwangia	NA	0	0	0	0	0	0	0	0	0	0	0	0	0	33	0	0	0	58	0	0	69	1408	392	322	624	768	377	607	800	559	84	102	0	1167	680
Seq196	late	red	Bacteria	Bacteroidota	Bacteroidia	Cytophagales	Microscillaceae	Ohtaekwangia	NA	0	0	0	0	0	0	0	0	0	0	0	0	0	0	0	0	46	0	0	0	0	160	29	0	0	0	0	0	0	44	136	57	193	0	44
Seq529	late	red	Bacteria	Bacteroidota	Bacteroidia	Cytophagales	Microscillaceae	Ohtaekwangia	NA	0	0	0	0	0	0	0	0	0	0	0	0	0	0	0	0	15	0	0	0	0	71	22	0	0	0	0	0	0	20	0	0	57	23	0
Seq11	late	red	Bacteria	Bacteroidota	Bacteroidia	Cytophagales	Microscillaceae	NA	NA	0	0	0	0	0	0	0	0	0	0	0	0	0	0	0	0	58	119	0	25	150	622	1092	92	187	1135	411	457	1114	349	192	454	0	1208	461
Seq570	late	red	Bacteria	Bacteroidota	Bacteroidia	Sphingobacteriales	env.OPS 17	NA	NA	0	0	0	0	0	0	0	0	0	0	0	0	0	0	0	0	0	0	0	0	0	0	0	0	0	0	11	15	54	0	0	0	0	85	18
Seq178	late	red	Bacteria	Bacteroidota	Bacteroidia	Chitinophagales	Chitinophagaceae	Terrimonas	NA	0	0	0	0	0	0	0	0	0	0	0	0	0	0	0	0	0	35	0	0	0	253	48	20	0	86	0	10	134	58	0	21	0	131	0
Seq92	late	red	Bacteria	Bacteroidota	Bacteroidia	Chitinophagales	Chitinophagaceae	Terrimonas	NA	0	0	0	0	0	0	0	0	0	0	0	0	0	109	0	0	0	0	0	0	54	435	0	29	199	76	15	281	44	61	106	0	0	98	0
Seq326	late	red	Bacteria	Bacteroidota	Bacteroidia	Chitinophagales	Chitinophagaceae	Terrimonas	NA	0	0	0	0	0	0	0	0	0	0	0	0	0	0	0	0	0	0	0	0	0	0	0	0	46	0	0	64	106	0	0	35	0	108	31
Seq768	late	red	Bacteria	Bacteroidota	Bacteroidia	Chitinophagales	Chitinophagaceae	Pseudoflavitalea	NA	0	0	0	0	0	0	0	0	0	0	0	0	0	0	0	0	0	0	0	0	0	0	0	37	23	0	0	22	0	0	21	0	0	0	0
Seq191	late	red	Bacteria	Bacteroidota	Bacteroidia	Chitinophagales	Chitinophagaceae	Flavitalea	NA	0	0	0	0	0	0	0	21	0	0	0	0	0	0	26	0	0	103	0	16	0	0	76	105	32	53	32	19	44	35	19	48	0	27	69
Seq557	late	red	Bacteria	Bacteroidota	Bacteroidia	Chitinophagales	Chitinophagaceae	NA	NA	0	0	0	0	0	0	0	0	0	0	0	0	0	0	0	0	0	0	0	0	0	47	12	0	19	32	0	0	39	0	0	0	0	41	0
Seq671	late	red	Bacteria	Bacteroidota	Bacteroidia	Chitinophagales	Chitinophagaceae	Edaphobaculum	NA	0	0	0	0	0	0	0	0	0	0	0	0	0	17	0	0	0	0	0	0	0	34	0	0	11	27	0	9	14	0	0	0	0	24	0
Seq459	late	red	Bacteria	Bacteroidota	Bacteroidia	Chitinophagales	Chitinophagaceae	Edaphobaculum	NA	0	0	0	0	0	0	0	0	0	0	0	0	0	24	0	0	40	16	0	0	0	27	0	0	0	0	45	0	0	19	38	0	0	0	43
Seq550	late	red	Bacteria	Bacteroidota	Bacteroidia	Chitinophagales	Chitinophagaceae	Edaphobaculum	NA	0	0	0	0	0	0	0	0	0	0	0	0	0	0	0	0	0	0	0	9	0	71	0	26	0	0	44	0	0	0	0	46	0	0	0
Seq675	late	red	Bacteria	Bacteroidota	Bacteroidia	Chitinophagales	Chitinophagaceae	Edaphobaculum	NA	0	0	0	0	0	0	0	0	0	0	0	0	0	0	0	0	0	0	0	0	20	25	27	0	0	33	0	0	30	0	0	0	0	0	0
Seq547	late	red	Bacteria	Bacteroidota	Bacteroidia	Chitinophagales	Chitinophagaceae	Taibaiella	NA	0	0	0	0	0	0	0	0	0	0	0	0	0	0	0	0	0	0	0	0	0	42	0	0	50	0	39	0	25	41	0	0	0	0	0
Seq834	late	red	Bacteria	Bacteroidota	Bacteroidia	Cytophagales	Amoebophilaceae	Candidatus Amoebophilus	NA	0	0	0	0	0	0	0	0	0	0	0	0	0	0	0	0	0	10	0	0	10	15	9	0	15	4	0	11	0	0	0	0	0	14	0
Seq760	late	red	Bacteria	Pseudomonadota	Gammaproteobacteria	Coxiellales	Coxiellaceae	Coxiella	NA	0	0	0	0	0	0	0	0	0	0	0	0	0	0	0	0	0	0	0	0	0	20	0	0	21	14	0	0	11	0	0	0	24	16	0
Seq353	late	red	Bacteria	Pseudomonadota	Gammaproteobacteria	Pseudomonadales	211ds20	NA	NA	0	0	0	0	0	0	0	0	0	0	0	0	0	0	0	0	9	0	0	0	0	100	0	0	29	35	39	0	0	49	25	0	32	20	20
Seq169	late	red	Bacteria	Pseudomonadota	Gammaproteobacteria	Steroidobacterales	Steroidobacteraceae	Steroidobacter	flavus	0	0	0	0	0	0	0	0	32	0	102	15	0	23	0	0	14	60	0	16	68	38	0	67	27	0	53	38	21	55	29	0	72	55	73
Seq352	late	red	Bacteria	Pseudomonadota	Gammaproteobacteria	Steroidobacterales	Steroidobacteraceae	Steroidobacter	NA	0	0	0	0	0	0	0	0	0	0	0	0	0	0	0	0	0	0	0	0	0	55	0	0	31	34	0	0	0	40	24	0	0	0	0
Seq506	late	red	Bacteria	Pseudomonadota	Gammaproteobacteria	Gammaproteobacteria Incertae Sedis	Unknown Family	Acidibacter	NA	0	0	0	0	0	0	0	0	0	0	0	0	0	0	0	0	0	0	0	0	0	27	33	25	0	48	50	0	0	0	0	0	0	0	40
Seq58	late	red	Bacteria	Pseudomonadota	Gammaproteobacteria	Gammaproteobacteria Incertae Sedis	Unknown Family	Acidibacter	NA	0	0	0	0	0	0	0	48	24	0	74	26	13	66	0	42	184	160	0	121	118	158	122	81	128	124	229	130	151	71	0	138	0	113	143
Seq264	late	red	Bacteria	Pseudomonadota	Gammaproteobacteria	Gammaproteobacteria Incertae Sedis	Unknown Family	Acidibacter	NA	0	0	0	0	0	0	0	0	0	0	0	0	0	0	0	0	0	0	0	0	0	69	71	0	43	0	0	124	0	68	0	0	0	125	0
Seq231	late	red	Bacteria	Pseudomonadota	Gammaproteobacteria	Gammaproteobacteria Incertae Sedis	Unknown Family	Acidibacter	NA	0	0	0	0	0	0	0	0	0	0	0	0	0	0	0	0	0	0	0	0	0	139	0	0	61	48	39	40	23	51	19	0	72	90	0
Seq544	late	red	Bacteria	Pseudomonadota	Gammaproteobacteria	Xanthomonadales	Xanthomonadaceae	Luteimonas	vadosa	0	0	0	0	0	0	0	0	0	0	0	0	0	0	0	0	0	0	0	0	0	77	0	0	61	0	0	41	19	0	0	0	0	0	0
Seq114	late	red	Bacteria	Pseudomonadota	Gammaproteobacteria	Xanthomonadales	Rhodanobacteraceae	Dokdonella	ginsengisoli	0	0	0	0	0	0	0	0	0	0	0	0	0	0	0	0	125	101	0	44	28	0	264	0	0	268	0	0	165	0	52	36	0	151	47
Seq207	late	red	Bacteria	Pseudomonadota	Gammaproteobacteria	Xanthomonadales	Rhodanobacteraceae	Dokdonella	NA	0	0	0	0	0	0	0	0	0	0	0	0	0	0	0	0	0	0	0	0	0	196	0	0	141	47	73	136	42	0	0	0	0	36	0
Seq627	late	red	Bacteria	Pseudomonadota	Gammaproteobacteria	Salinisphaerales	Solimonadaceae	NA	NA	0	0	0	0	0	0	0	0	0	0	0	0	0	0	0	0	0	0	0	0	17	66	0	0	0	24	21	9	0	15	0	0	0	0	0
Seq562	late	red	Bacteria	Pseudomonadota	Gammaproteobacteria	Salinisphaerales	Solimonadaceae	Alkanibacter	NA	0	0	0	0	0	0	0	0	0	0	0	0	0	0	0	0	36	0	0	0	0	0	0	0	0	82	0	0	14	0	0	16	0	26	13
Seq786	late	red	Bacteria	Pseudomonadota	Gammaproteobacteria	Diplorickettsiales	Diplorickettsiaceae	NA	NA	0	0	0	0	0	0	0	0	0	0	0	0	0	0	0	0	0	0	0	0	0	25	0	0	20	21	0	0	0	8	0	0	0	26	0
Seq782	late	red	Bacteria	Pseudomonadota	Gammaproteobacteria	Diplorickettsiales	Diplorickettsiaceae	NA	NA	0	0	0	0	0	0	0	0	0	0	0	0	0	0	0	0	0	0	0	0	0	32	0	0	14	13	0	0	11	0	0	0	11	20	0
Seq339	late	red	Bacteria	Pseudomonadota	Gammaproteobacteria	Diplorickettsiales	Diplorickettsiaceae	NA	NA	0	0	0	0	0	0	0	0	0	0	0	0	0	0	0	0	0	0	0	0	0	32	125	0	26	85	0	0	46	59	0	0	0	0	0
Seq138	late	red	Bacteria	Pseudomonadota	Gammaproteobacteria	Diplorickettsiales	Diplorickettsiaceae	NA	NA	0	0	0	0	0	0	0	0	0	0	0	0	0	0	0	0	0	0	0	0	0	0	0	21	17	32	161	0	25	119	274	0	349	23	26
Seq358	late	red	Bacteria	Pseudomonadota	Gammaproteobacteria	Legionellales	Legionellaceae	Legionella	NA	0	0	0	0	0	0	0	0	0	0	0	0	0	0	0	0	0	0	0	0	0	22	0	0	15	25	43	0	0	57	52	56	57	29	0
Seq143	uni	cyan	Bacteria	Pseudomonadota	Gammaproteobacteria	Burkholderiales	Burkholderiaceae	Burkholderia-Caballeronia-Paraburkholderia	NA	0	0	0	0	0	0	267	0	0	0	19	0	0	0	0	25	179	0	0	20	486	0	0	0	0	0	0	0	0	0	0	33	0	0	0
Seq65	uni	cyan	Bacteria	Pseudomonadota	Gammaproteobacteria	Burkholderiales	Alcaligenaceae	NA	NA	56	0	659	23	0	81	261	0	0	270	83	0	206	52	0	37	51	0	0	36	91	64	0	0	0	52	0	0	0	0	0	47	72	0	12
Seq149	uni	cyan	Bacteria	Pseudomonadota	Gammaproteobacteria	Burkholderiales	Comamonadaceae	Variovorax	NA	0	35	0	0	0	0	116	0	0	55	68	0	30	95	69	34	96	0	0	0	338	0	17	0	0	33	0	0	0	0	0	0	0	0	0
Seq503	uni	cyan	Bacteria	Cyanobacteriota	Vampirivibrionia	Obscuribacterales	Obscuribacteraceae	NA	NA	0	0	0	0	0	0	0	0	0	0	0	0	0	0	0	0	49	16	0	25	19	0	0	0	0	0	57	0	0	0	60	0	0	0	0
Seq622	uni	cyan	Bacteria	Pseudomonadota	Alphaproteobacteria	Ferrovibrionales	Ferrovibrionaceae	Ferrovibrio	soli	0	0	0	0	0	0	0	0	12	0	18	0	0	0	0	0	0	0	0	0	0	14	0	0	0	0	0	0	0	0	6	0	105	0	0
Seq341	uni	cyan	Bacteria	Pseudomonadota	Alphaproteobacteria	Rhizobiales	Xanthobacteraceae	NA	NA	0	0	0	0	0	0	0	0	0	0	0	0	0	0	32	0	0	43	0	0	72	0	0	0	0	88	0	0	71	0	0	62	0	0	0
Seq239	uni	cyan	Bacteria	Pseudomonadota	Alphaproteobacteria	Rhizobiales	Beijerinckiaceae	Methylobacterium-Methylorubrum	NA	0	0	0	28	0	0	59	0	0	42	0	0	287	75	0	64	0	0	0	0	0	0	0	0	0	0	0	0	0	0	0	0	0	0	0
Seq232	uni	cyan	Bacteria	Pseudomonadota	Alphaproteobacteria	Rhizobiales	Beijerinckiaceae	Bosea	thiooxidans	0	0	0	20	0	74	82	70	0	0	58	0	0	51	0	0	108	0	0	0	0	28	0	0	0	0	0	0	0	0	18	0	68	0	0
Seq538	uni	cyan	Bacteria	Pseudomonadota	Alphaproteobacteria	Rhizobiales	Beijerinckiaceae	Bosea	NA	0	0	0	0	120	0	0	0	29	0	0	0	0	0	0	22	0	0	0	0	0	0	0	0	0	0	0	0	0	20	0	0	0	0	0
Seq105	uni	cyan	Bacteria	Pseudomonadota	Alphaproteobacteria	Rhizobiales	Xanthobacteraceae	Tardiphaga	robiniae	0	0	0	0	69	39	65	141	36	31	94	105	64	18	0	56	0	100	0	118	29	92	20	59	0	0	72	16	0	43	0	0	29	0	31
Seq31	uni	cyan	Bacteria	Pseudomonadota	Alphaproteobacteria	Rhizobiales	Xanthobacteraceae	Starkeya	NA	0	0	0	0	120	100	154	37	74	293	231	172	1296	94	65	463	83	0	223	71	65	51	0	118	0	0	53	0	0	94	69	0	95	0	0
Seq212	uni	cyan	Bacteria	Pseudomonadota	Alphaproteobacteria	Rhizobiales	Hyphomicrobiaceae	Hyphomicrobium	NA	0	0	0	0	0	0	0	0	0	0	0	58	47	73	46	0	53	48	0	0	32	166	0	0	87	48	0	0	0	0	0	0	0	0	0
Seq605	uni	cyan	Bacteria	Pseudomonadota	Alphaproteobacteria	Micropepsales	Micropepsaceae	NA	NA	0	0	0	0	0	0	0	0	0	0	0	0	0	56	0	0	0	0	0	0	0	17	0	18	0	0	0	22	0	20	0	0	0	0	28
Seq386	uni	cyan	Bacteria	Pseudomonadota	Alphaproteobacteria	Sphingomonadales	Sphingomonadaceae	Sphingopyxis	NA	0	0	0	0	102	0	11	16	0	0	30	0	13	0	0	11	26	23	0	35	21	15	0	0	0	0	0	0	0	0	0	0	0	0	17
Seq610	uni	cyan	Bacteria	Pseudomonadota	Alphaproteobacteria	Sphingomonadales	Sphingomonadaceae	Altererythrobacter	NA	0	0	0	0	0	0	0	51	0	0	17	0	0	0	0	0	53	0	0	0	0	0	0	0	0	0	0	0	0	0	24	0	15	0	0
Seq595	uni	cyan	Bacteria	Pseudomonadota	Alphaproteobacteria	Sphingomonadales	Sphingomonadaceae	Altererythrobacter	NA	0	0	0	0	0	0	0	0	0	0	0	0	0	42	0	0	0	0	0	0	0	24	29	0	72	0	0	0	0	0	0	0	0	0	0
Seq132	uni	cyan	Bacteria	Pseudomonadota	Alphaproteobacteria	Rhizobiales	Rhizobiaceae	Mesorhizobium	NA	0	0	0	0	49	36	0	99	40	0	159	46	73	31	0	36	37	52	0	0	23	75	0	66	17	0	41	32	0	40	0	0	79	0	29
Seq462	uni	cyan	Bacteria	Pseudomonadota	Alphaproteobacteria	Caulobacterales	Caulobacteraceae	NA	NA	0	0	0	0	0	0	0	0	0	0	0	0	0	31	0	0	0	0	0	0	34	0	0	92	31	33	29	0	0	0	0	0	0	0	0
Seq77	uni	cyan	Bacteria	Actinobacteriota	Thermoleophilia	Solirubrobacterales	Solirubrobacteraceae	Conexibacter	NA	0	0	0	0	0	0	0	0	0	0	0	0	0	0	0	37	684	317	0	189	0	0	0	0	0	237	363	0	0	0	0	0	0	0	0
Seq549	uni	cyan	Bacteria	Myxococcota	Polyangia	Polyangiales	Polyangiaceae	Pajaroellobacter	NA	0	0	0	0	0	25	0	0	0	0	26	0	0	20	0	0	0	0	0	0	0	0	0	49	0	0	0	35	41	0	0	0	0	0	0
Seq345	uni	cyan	Bacteria	Myxococcota	Polyangia	Polyangiales	Polyangiaceae	Pajaroellobacter	NA	0	0	0	0	0	0	22	0	0	42	0	0	97	54	0	0	61	0	0	0	0	49	0	0	40	0	0	0	0	0	0	0	0	0	0
Seq103	uni	cyan	Bacteria	Myxococcota	Polyangia	Polyangiales	Polyangiaceae	Sorangium	NA	0	0	0	8	59	280	8	95	42	12	43	0	32	39	0	20	63	12	0	95	42	139	0	28	84	16	44	37	58	44	32	0	23	0	0
Seq486	uni	cyan	Bacteria	Actinobacteriota	Acidimicrobiia	Microtrichales	Ilumatobacteraceae	NA	NA	0	0	0	0	0	0	0	0	20	0	63	0	0	0	0	0	23	0	0	72	0	54	0	0	0	0	0	0	0	0	0	0	0	0	0
Seq113	uni	cyan	Bacteria	Actinobacteriota	Actinobacteria	Micrococcales	Promicromonosporaceae	Promicromonospora	NA	0	0	0	0	0	53	0	0	18	447	245	0	108	0	0	229	22	0	0	0	0	0	0	0	0	0	42	0	0	0	135	0	0	0	0
Seq598	uni	cyan	Bacteria	Actinobacteriota	Actinobacteria	Micrococcales	Microbacteriaceae	Leifsonia	NA	0	0	0	0	0	0	0	34	0	0	0	0	40	0	0	34	0	0	0	56	0	0	0	0	0	0	0	0	0	0	0	0	0	0	0
Seq171	uni	cyan	Bacteria	Actinobacteriota	Actinobacteria	Micrococcales	Microbacteriaceae	NA	aoyamense	0	0	0	0	0	0	151	0	0	0	70	0	65	0	0	60	0	0	0	0	0	100	0	72	49	0	43	67	51	69	0	0	0	36	0
Seq674	uni	cyan	Bacteria	Actinobacteriota	Actinobacteria	Micrococcales	Microbacteriaceae	Agromyces	NA	0	0	0	0	0	0	16	0	0	0	58	0	11	0	0	0	0	0	0	0	0	0	0	0	0	0	0	0	0	0	0	0	50	0	0
Seq139	uni	cyan	Bacteria	Actinobacteriota	Actinobacteria	Corynebacteriales	Mycobacteriaceae	Mycobacterium	NA	0	0	0	45	29	95	32	41	47	42	48	32	46	0	32	24	0	0	0	0	0	187	68	61	37	0	21	63	67	0	0	0	29	0	0
Seq159	uni	cyan	Bacteria	Actinobacteriota	Actinobacteria	Streptosporangiales	Streptosporangiaceae	Herbidospora	mongoliensis	0	0	0	0	0	19	0	61	53	53	88	46	262	84	0	97	51	21	0	0	0	36	0	0	0	0	23	0	0	24	0	0	0	0	0
Seq654	uni	cyan	Bacteria	Actinobacteriota	Actinobacteria	Streptosporangiales	Streptosporangiaceae	Nonomuraea	NA	0	0	0	0	0	0	0	0	0	0	43	0	49	0	0	18	0	0	0	30	0	0	0	0	0	0	0	0	0	0	0	0	0	0	0
Seq86	uni	cyan	Bacteria	Actinobacteriota	Actinobacteria	Streptosporangiales	Thermomonosporaceae	Actinocorallia	NA	0	0	0	0	0	79	0	88	292	0	706	0	40	8	38	0	0	0	0	0	35	14	0	52	0	18	61	45	0	22	0	27	0	0	46
Seq267	uni	cyan	Bacteria	Actinobacteriota	Actinobacteria	Streptomycetales	Streptomycetaceae	Streptomyces	NA	0	0	0	0	0	0	0	0	0	46	0	0	234	66	0	0	57	0	0	0	0	0	0	0	82	0	0	0	0	0	0	0	0	0	0
Seq745	uni	cyan	Bacteria	Actinobacteriota	Actinobacteria	Propionibacteriales	Propionibacteriaceae	Jiangella	NA	0	0	0	0	0	0	0	0	0	0	0	0	0	0	0	0	0	0	0	37	0	0	0	0	0	0	14	0	0	0	38	0	0	0	20
Seq245	uni	cyan	Bacteria	Bacteroidota	Bacteroidia	Sphingobacteriales	Sphingobacteriaceae	Pedobacter	panaciterrae	0	0	0	34	43	64	154	0	9	16	0	0	0	0	0	0	0	0	0	126	41	0	0	0	0	0	0	0	0	55	0	0	0	0	0
Seq189	uni	cyan	Bacteria	Bacteroidota	Bacteroidia	Sphingobacteriales	Sphingobacteriaceae	Pedobacter	NA	0	0	0	0	0	0	0	108	0	0	0	0	18	0	0	5	60	115	114	0	0	73	55	115	0	0	44	0	0	0	22	0	0	0	0
Seq492	uni	cyan	Bacteria	Bacteroidota	Bacteroidia	Sphingobacteriales	NS11-12 marine group	NA	NA	0	0	0	0	0	0	0	0	0	0	0	0	0	0	0	0	8	26	0	27	90	0	0	0	0	14	0	0	9	29	0	0	0	27	0
Seq716	uni	cyan	Bacteria	Bacteroidota	Bacteroidia	Sphingobacteriales	NS11-12 marine group	NA	NA	0	0	0	0	0	0	0	8	0	0	16	0	0	0	0	0	26	0	0	0	23	0	0	0	0	0	0	0	0	15	0	9	0	23	0
Seq309	uni	cyan	Bacteria	Bacillota	Bacilli	Bacillales	Bacillaceae	Bacillus	NA	0	0	0	0	0	0	0	0	0	0	0	0	0	0	0	0	0	0	59	0	43	120	81	0	0	103	0	0	0	0	0	0	0	0	0
Seq101	uni	cyan	Bacteria	Bacillota	Bacilli	Paenibacillales	Paenibacillaceae	Paenibacillus	NA	0	0	0	0	0	0	75	0	0	0	0	0	117	0	157	0	0	0	0	0	0	273	360	126	0	0	110	0	162	0	0	0	0	0	0
Seq52	uni	cyan	Bacteria	Bacillota	Bacilli	Paenibacillales	Paenibacillaceae	Paenibacillus	NA	0	0	0	232	0	0	88	190	0	0	0	0	228	0	269	0	0	0	0	0	124	367	300	0	0	401	0	0	165	185	0	0	0	140	0
Seq18	uni	cyan	Bacteria	Bacillota	Bacilli	Paenibacillales	Paenibacillaceae	Paenibacillus	NA	125	58	295	0	0	504	91	0	157	286	174	237	604	140	233	259	134	163	0	164	313	310	243	242	0	0	174	167	169	0	0	152	23	142	164
Seq265	uni	cyan	Bacteria	Bacillota	Bacilli	Paenibacillales	Paenibacillaceae	Paenibacillus	NA	0	90	0	0	0	0	116	0	0	0	0	0	0	0	0	0	0	0	0	0	0	0	0	0	0	0	138	0	0	0	0	0	0	0	152
Seq415	uni	cyan	Bacteria	Bacillota	Bacilli	Paenibacillales	Paenibacillaceae	Paenibacillus	NA	0	0	0	25	0	0	31	0	18	0	0	0	46	8	0	0	0	0	0	0	8	34	0	0	19	27	33	0	29	0	0	0	0	21	0
Seq439	uni	cyan	Bacteria	Bacillota	Bacilli	Bacillales	Planococcaceae	Domibacillus	NA	0	0	0	0	0	41	14	0	57	0	12	0	46	0	0	0	0	0	0	0	9	18	0	0	0	0	37	0	18	20	0	0	0	0	0
Seq121	uni	cyan	Bacteria	Bacillota	Bacilli	Bacillales	Bacillaceae	Bacillus	NA	31	0	263	0	28	183	0	0	0	0	70	0	337	32	0	109	0	0	34	53	68	0	0	0	0	0	0	0	0	0	0	0	0	0	0
Seq54	uni	cyan	Bacteria	Bacillota	Bacilli	Bacillales	Planococcaceae	Lysinibacillus	NA	428	0	289	54	0	144	0	0	68	53	49	0	191	32	89	45	0	0	0	0	49	207	128	159	0	107	90	56	98	84	0	0	0	134	89
Seq144	uni	cyan	Bacteria	Bacillota	Bacilli	Bacillales	Planococcaceae	Lysinibacillus	NA	0	0	0	32	0	42	39	27	57	0	0	76	62	0	27	0	0	0	0	0	38	96	112	70	27	80	68	0	56	28	0	0	0	76	0
Seq84	uni	cyan	Bacteria	Verrucomicrobiota	Verrucomicrobiae	Chthoniobacterales	Terrimicrobiaceae	Terrimicrobium	NA	0	0	0	0	39	0	121	143	137	0	0	200	89	0	49	0	131	0	0	213	203	57	0	44	0	31	68	0	0	107	0	0	0	0	0
Seq349	uni	cyan	Bacteria	Verrucomicrobiota	Verrucomicrobiae	Chthoniobacterales	Terrimicrobiaceae	Terrimicrobium	NA	0	0	0	0	0	0	44	0	0	0	32	0	0	40	0	0	0	0	0	0	0	0	0	0	0	0	0	0	0	0	38	0	182	27	0
Seq228	uni	cyan	Bacteria	Verrucomicrobiota	Verrucomicrobiae	Chthoniobacterales	Terrimicrobiaceae	Terrimicrobium	NA	0	0	0	0	0	0	0	0	0	0	0	0	0	42	0	24	49	0	0	137	0	0	0	0	29	57	0	0	0	0	136	76	0	45	0
Seq631	uni	cyan	Bacteria	Verrucomicrobiota	Verrucomicrobiae	Chthoniobacterales	Chthoniobacteraceae	Chthoniobacter	NA	0	0	0	0	0	0	0	0	0	0	0	0	0	0	20	0	0	25	0	11	47	0	0	0	0	0	0	0	20	0	0	27	0	0	0
Seq451	uni	cyan	Bacteria	Verrucomicrobiota	Verrucomicrobiae	Chthoniobacterales	Chthoniobacteraceae	Chthoniobacter	NA	0	0	0	0	0	49	15	0	18	0	59	20	17	0	0	0	0	0	0	0	0	51	0	0	0	0	15	0	0	18	0	0	0	0	0
Seq431	uni	cyan	Bacteria	Verrucomicrobiota	Verrucomicrobiae	Verrucomicrobiales	Verrucomicrobiaceae	Roseimicrobium	gellanilyticum	0	0	0	0	0	0	0	77	0	0	0	0	0	0	0	0	52	28	0	0	0	0	0	0	0	0	25	0	0	28	69	0	0	0	0
Seq315	uni	cyan	Bacteria	Verrucomicrobiota	Verrucomicrobiae	Verrucomicrobiales	Verrucomicrobiaceae	Verrucomicrobium	spinosum	0	0	0	0	39	0	0	76	0	0	53	0	0	0	0	0	54	22	0	80	48	0	0	0	0	0	0	0	0	0	20	0	0	0	9
Seq246	uni	cyan	Bacteria	Planctomycetota	Planctomycetes	Gemmatales	Gemmataceae	Gemmata	NA	0	0	0	0	0	0	0	0	0	0	0	44	0	37	79	0	34	0	0	92	48	26	0	43	0	0	0	0	0	33	52	0	16	0	0
Seq375	uni	cyan	Bacteria	Planctomycetota	Planctomycetes	Isosphaerales	Isosphaeraceae	Singulisphaera	NA	0	0	0	0	0	0	0	0	0	0	0	0	57	0	0	0	0	0	0	80	0	0	66	134	0	0	0	0	0	0	0	0	0	0	0
Seq395	uni	cyan	Bacteria	Acidobacteriota	Acidobacteriae	Acidobacteriales	Acidobacteriaceae (Subgroup 1)	Edaphobacter	NA	0	0	0	0	0	0	0	0	0	0	0	0	0	11	0	0	3	0	0	35	227	0	0	32	0	0	0	0	0	0	0	6	0	0	0
Seq73	uni	cyan	Bacteria	Bacteroidota	Bacteroidia	Cytophagales	Microscillaceae	Ohtaekwangia	NA	0	0	0	0	0	0	822	0	0	0	48	0	0	0	0	0	114	30	0	0	63	0	0	0	181	91	0	339	35	0	240	0	0	0	0
Seq237	uni	cyan	Bacteria	Bacteroidota	Bacteroidia	Cytophagales	Microscillaceae	Ohtaekwangia	NA	0	0	0	0	0	0	13	58	55	22	40	0	0	52	12	0	12	42	0	0	0	109	0	0	0	0	51	0	0	48	15	0	31	0	0
Seq420	uni	cyan	Bacteria	Bacteroidota	Bacteroidia	Chitinophagales	Chitinophagaceae	Pseudoflavitalea	NA	0	0	0	0	0	0	0	50	0	0	38	0	0	0	0	0	0	91	0	0	0	0	0	0	0	65	45	0	0	0	0	0	0	0	0
Seq32	uni	cyan	Bacteria	Bacteroidota	Bacteroidia	Chitinophagales	Chitinophagaceae	Pseudoflavitalea	NA	0	0	0	32	211	289	239	820	371	0	623	0	225	63	0	59	106	42	0	130	120	117	26	0	0	0	39	0	0	38	74	0	46	0	152
Seq765	uni	cyan	Bacteria	Bacteroidota	Bacteroidia	Chitinophagales	Chitinophagaceae	Niastella	NA	0	0	0	0	0	0	0	0	0	0	0	0	0	0	0	0	0	0	0	15	25	0	0	26	0	16	0	0	0	22	0	0	0	0	0
Seq40	uni	cyan	Bacteria	Bacteroidota	Bacteroidia	Chitinophagales	Chitinophagaceae	Niastella	hibisci	0	0	0	55	88	110	274	96	304	282	614	0	76	34	0	336	427	52	66	69	0	97	0	66	0	0	64	0	0	103	120	0	60	0	91
Seq234	uni	cyan	Bacteria	Bacteroidota	Bacteroidia	Chitinophagales	Chitinophagaceae	Niastella	NA	0	0	0	0	0	0	0	0	0	0	0	0	0	0	55	0	0	0	0	100	148	0	96	64	0	33	0	0	0	43	0	0	0	30	0
Seq372	uni	cyan	Bacteria	Bacteroidota	Bacteroidia	Chitinophagales	Chitinophagaceae	Niastella	NA	0	0	0	0	0	0	0	0	0	44	0	0	0	31	0	11	35	33	23	22	0	50	0	23	0	0	29	0	0	8	0	0	0	0	32
Seq126	uni	cyan	Bacteria	Bacteroidota	Bacteroidia	Chitinophagales	Chitinophagaceae	Flavitalea	NA	0	0	0	0	0	0	0	0	0	0	0	0	0	0	0	209	38	53	0	45	506	69	50	0	0	34	0	0	0	44	0	0	0	0	0
Seq155	uni	cyan	Bacteria	Bacteroidota	Bacteroidia	Chitinophagales	Chitinophagaceae	Chitinophaga	ginsengihumi	0	0	0	0	0	13	0	18	12	228	80	56	99	0	168	29	0	66	8	27	117	0	0	0	0	0	0	0	0	0	0	0	0	0	37
Seq125	uni	cyan	Bacteria	Bacteroidota	Bacteroidia	Chitinophagales	Chitinophagaceae	Chitinophaga	arvensicola	0	0	0	18	107	84	0	53	94	14	257	0	0	0	0	28	48	0	0	74	0	64	57	100	0	0	0	0	0	36	33	0	0	0	108
Seq496	uni	cyan	Bacteria	Bacteroidota	Bacteroidia	Chitinophagales	Chitinophagaceae	Chitinophaga	soli	0	0	0	86	0	0	0	0	0	0	64	0	0	0	0	0	0	0	0	0	0	0	0	63	0	0	0	0	0	0	0	0	0	0	16
Seq76	uni	cyan	Bacteria	Bacteroidota	Bacteroidia	Chitinophagales	Chitinophagaceae	Chitinophaga	NA	0	0	0	0	0	107	0	133	630	47	161	0	74	20	0	125	73	32	181	35	20	0	0	0	0	0	34	0	0	26	97	0	28	0	81
Seq410	uni	cyan	Bacteria	Bacteroidota	Bacteroidia	Chitinophagales	Chitinophagaceae	Chitinophaga	NA	0	0	0	0	0	0	0	0	0	0	0	0	0	174	0	0	0	19	0	0	84	0	0	0	0	0	0	0	0	0	0	0	28	0	0
Seq50	uni	cyan	Bacteria	Bacteroidota	Bacteroidia	Chitinophagales	Chitinophagaceae	Taibaiella	NA	0	0	0	0	0	0	213	224	0	339	82	88	0	0	318	0	59	131	109	168	755	26	228	0	0	30	0	0	0	0	6	16	0	0	0
Seq481	uni	cyan	Bacteria	Bacteroidota	Bacteroidia	Chitinophagales	Chitinophagaceae	Taibaiella	NA	0	0	0	0	0	0	43	0	0	0	0	0	43	0	0	99	0	0	0	0	0	0	0	0	0	0	0	0	0	51	0	0	0	0	0
Seq147	uni	cyan	Bacteria	Bacteroidota	Bacteroidia	Chitinophagales	Chitinophagaceae	Taibaiella	NA	0	0	0	0	0	0	0	0	0	0	0	0	0	57	0	0	92	0	0	0	0	0	0	373	0	0	356	0	0	0	0	0	0	22	103
Seq1006	uni	cyan	Bacteria	Pseudomonadota	Gammaproteobacteria	Pseudomonadales	Moraxellaceae	NA	NA	0	0	0	0	0	0	0	0	0	0	0	0	0	13	0	0	14	0	0	12	22	0	0	0	0	0	0	0	0	0	0	0	0	0	0
Seq727	uni	cyan	Bacteria	Pseudomonadota	Gammaproteobacteria	Steroidobacterales	Steroidobacteraceae	Steroidobacter	NA	0	0	0	0	0	0	0	0	0	0	0	0	0	20	0	0	0	23	0	0	0	0	0	32	0	0	40	0	0	0	0	0	0	0	0
Seq409	uni	cyan	Bacteria	Pseudomonadota	Gammaproteobacteria	Gammaproteobacteria Incertae Sedis	Unknown Family	Acidibacter	NA	0	0	0	0	0	0	0	0	0	0	0	0	0	0	0	0	0	0	0	0	0	0	0	46	0	0	0	0	0	0	0	76	0	109	76
Seq471	uni	cyan	Bacteria	Pseudomonadota	Gammaproteobacteria	Gammaproteobacteria Incertae Sedis	Unknown Family	Acidibacter	NA	0	0	0	0	0	0	0	0	0	0	0	0	0	0	0	0	53	0	0	0	62	0	73	54	0	0	0	0	0	0	0	0	0	0	0
Seq581	uni	cyan	Bacteria	Pseudomonadota	Gammaproteobacteria	Gammaproteobacteria Incertae Sedis	Unknown Family	Acidibacter	NA	0	0	0	0	14	45	6	0	0	0	0	0	10	0	47	0	0	0	0	0	0	0	0	0	0	0	0	0	0	55	0	0	0	0	0
Seq335	uni	cyan	Bacteria	Pseudomonadota	Gammaproteobacteria	Xanthomonadales	Rhodanobacteraceae	Tahibacter	NA	0	0	0	0	0	0	0	20	0	0	0	0	0	25	0	0	0	0	0	0	0	0	106	0	0	171	0	0	0	23	0	0	0	0	32
Seq186	uni	cyan	Bacteria	Pseudomonadota	Gammaproteobacteria	Xanthomonadales	Xanthomonadaceae	Xanthomonas	NA	0	0	0	0	213	14	0	21	130	0	0	0	0	0	0	0	0	0	218	0	0	0	0	0	0	0	98	0	0	0	0	0	0	0	48
Seq606	uni	cyan	Bacteria	Pseudomonadota	Gammaproteobacteria	Diplorickettsiales	Diplorickettsiaceae	NA	NA	0	0	0	0	0	0	0	0	0	0	0	0	0	0	0	0	0	62	0	0	59	0	0	0	0	13	0	0	0	0	0	4	0	23	0
Seq70	no	exl	Archaea	Thermoproteota	Nitrososphaeria	Nitrososphaerales	Nitrososphaeraceae	NA	NA	0	0	0	0	0	0	0	0	0	0	0	0	0	0	0	0	25	0	0	0	0	81	0	0	0	0	0	0	0	0	0	0	0	0	0
Seq491	no	exl	Bacteria	Pseudomonadota	Gammaproteobacteria	Burkholderiales	Oxalobacteraceae	NA	NA	0	230	0	0	0	0	0	0	0	0	0	0	0	0	0	0	0	0	0	0	0	0	0	0	0	0	0	0	0	0	0	0	0	0	0
Seq699	no	exl	Bacteria	Pseudomonadota	Gammaproteobacteria	Burkholderiales	Neisseriaceae	NA	NA	0	0	0	0	0	0	0	0	0	0	0	0	0	0	0	0	0	0	0	0	0	120	0	0	0	0	0	0	0	0	0	4	0	0	0
Seq594	no	exl	Bacteria	Pseudomonadota	Gammaproteobacteria	Burkholderiales	Burkholderiaceae	Cupriavidus	metallidurans	0	0	0	0	0	0	0	0	0	0	0	0	167	0	0	0	0	0	0	0	0	0	0	0	0	0	0	0	0	0	0	0	0	0	0
Seq685	no	exl	Bacteria	Pseudomonadota	Gammaproteobacteria	Burkholderiales	Burkholderiaceae	Burkholderia-Caballeronia-Paraburkholderia	NA	0	0	0	0	0	0	0	0	0	0	0	0	0	27	0	0	0	0	0	0	0	66	0	0	0	0	0	0	0	0	0	39	0	0	0
Seq277	no	exl	Bacteria	Pseudomonadota	Gammaproteobacteria	Burkholderiales	Alcaligenaceae	NA	NA	0	0	0	0	0	321	0	0	0	51	90	0	0	0	0	0	0	0	0	0	0	0	0	0	0	0	0	0	0	0	0	0	0	0	0
Seq710	no	exl	Bacteria	Pseudomonadota	Gammaproteobacteria	Burkholderiales	Alcaligenaceae	Achromobacter	NA	0	0	0	0	121	0	0	0	0	0	0	0	0	0	0	0	0	0	0	0	0	0	0	0	0	0	0	0	0	0	0	0	0	0	0
Seq502	no	exl	Bacteria	Pseudomonadota	Gammaproteobacteria	Burkholderiales	Alcaligenaceae	GKS98 freshwater group	NA	0	0	0	0	0	0	0	0	0	0	0	0	0	0	0	0	226	0	0	0	0	0	0	0	0	0	0	0	0	0	0	0	0	0	0
Seq296	no	exl	Bacteria	Pseudomonadota	Gammaproteobacteria	Burkholderiales	Comamonadaceae	Caenimonas	NA	0	0	0	0	0	0	0	0	0	0	0	0	0	0	0	0	0	0	0	0	0	67	0	0	0	0	0	0	0	0	0	0	53	0	0
Seq327	no	exl	Bacteria	Pseudomonadota	Alphaproteobacteria	Sphingomonadales	Sphingomonadaceae	Sphingomonas	NA	0	0	0	0	0	0	0	0	0	0	0	0	363	0	0	0	0	0	0	0	26	0	0	0	0	0	0	0	0	0	0	0	0	0	0
Seq620	no	exl	Bacteria	Pseudomonadota	Alphaproteobacteria	Sphingomonadales	Sphingomonadaceae	Sphingomonas	NA	0	0	0	47	0	62	0	0	0	0	0	0	0	0	0	0	0	0	0	48	0	0	0	0	0	0	0	0	0	0	0	0	0	0	0
Seq767	no	exl	Bacteria	Pseudomonadota	Alphaproteobacteria	Sphingomonadales	Sphingomonadaceae	Hephaestia	NA	0	0	0	0	0	0	0	0	0	0	0	0	0	0	0	0	103	0	0	0	0	0	0	0	0	0	0	0	0	0	0	0	0	0	0
Seq735	no	exl	Bacteria	Pseudomonadota	Alphaproteobacteria	Ferrovibrionales	Ferrovibrionaceae	Ferrovibrio	NA	0	0	0	0	0	0	0	17	0	0	0	0	0	95	0	0	0	0	0	0	0	0	0	0	0	0	0	0	0	0	0	0	0	0	0
Seq741	no	exl	Bacteria	Pseudomonadota	Alphaproteobacteria	Reyranellales	Reyranellaceae	Reyranella	NA	0	0	0	0	0	0	0	0	0	0	0	0	0	0	0	0	0	0	0	0	0	24	0	0	28	0	0	59	0	0	0	0	0	0	0
Seq588	no	exl	Bacteria	Pseudomonadota	Alphaproteobacteria	Reyranellales	Reyranellaceae	Reyranella	NA	0	0	0	0	0	0	0	0	0	0	0	0	0	0	0	0	0	0	0	0	0	0	0	0	0	0	0	0	127	0	0	0	0	47	0
Seq515	no	exl	Bacteria	Pseudomonadota	Alphaproteobacteria	Rhizobiales	Kaistiaceae	Kaistia	adipata	0	0	0	0	131	53	0	0	0	0	33	0	0	0	0	0	0	0	0	0	0	0	0	0	0	0	0	0	0	0	0	0	0	0	0
Seq650	no	exl	Bacteria	Pseudomonadota	Alphaproteobacteria	Rhizobiales	Xanthobacteraceae	NA	NA	0	0	0	0	0	0	0	0	0	0	0	0	0	0	0	0	0	0	0	0	0	0	0	0	0	0	65	0	0	0	0	0	0	0	77
Seq662	no	exl	Bacteria	Pseudomonadota	Alphaproteobacteria	Rhizobiales	Beijerinckiaceae	Microvirga	NA	0	0	0	0	0	138	0	0	0	0	0	0	0	0	0	0	0	0	0	0	0	0	0	0	0	0	0	0	0	0	0	0	0	0	0
Seq497	no	exl	Bacteria	Pseudomonadota	Alphaproteobacteria	Rhizobiales	Beijerinckiaceae	Methylobacterium-Methylorubrum	jeotgali	0	0	0	0	0	0	0	0	0	0	0	0	212	0	0	0	0	0	0	0	16	0	0	0	0	0	0	0	0	0	0	0	0	0	0
Seq736	no	exl	Bacteria	Pseudomonadota	Alphaproteobacteria	Rhizobiales	Xanthobacteraceae	NA	NA	0	0	0	0	0	0	0	0	0	0	0	35	0	0	0	0	0	37	0	0	0	0	0	0	0	0	40	0	0	0	0	0	0	0	0
Seq500	no	exl	Bacteria	Pseudomonadota	Alphaproteobacteria	Rhizobiales	Xanthobacteraceae	Bradyrhizobium	NA	0	0	0	0	0	0	0	0	0	0	0	110	0	0	58	0	0	0	0	0	0	0	59	0	0	0	0	0	0	0	0	0	0	0	0
Seq776	no	exl	Bacteria	Pseudomonadota	Alphaproteobacteria	Rhizobiales	Xanthobacteraceae	NA	NA	0	0	0	0	0	0	0	0	0	0	0	0	0	0	0	0	0	0	0	0	0	0	0	102	0	0	0	0	0	0	0	0	0	0	0
Seq778	no	exl	Bacteria	Pseudomonadota	Alphaproteobacteria	Rhizobiales	Hyphomicrobiaceae	Hyphomicrobium	NA	0	0	0	0	0	0	0	50	0	0	0	0	0	0	0	0	0	0	0	0	0	0	0	0	0	0	0	0	0	0	0	0	51	0	0
Seq679	no	exl	Bacteria	Pseudomonadota	Alphaproteobacteria	Sphingomonadales	Sphingomonadaceae	Altererythrobacter	NA	0	0	0	0	0	0	0	0	0	0	0	0	0	0	0	0	0	0	0	0	0	70	0	0	0	0	0	0	0	64	0	0	0	0	0
Seq739	no	exl	Bacteria	Pseudomonadota	Alphaproteobacteria	Rhizobiales	Devosiaceae	Devosia	NA	0	0	0	0	0	0	0	0	0	0	0	0	0	28	0	0	0	0	0	83	0	0	0	0	0	0	0	0	0	0	0	0	0	0	0
Seq777	no	exl	Bacteria	Pseudomonadota	Alphaproteobacteria	Rhizobiales	Rhizobiaceae	Phyllobacterium	NA	0	0	0	0	0	63	0	0	0	0	38	0	0	0	0	0	0	0	0	0	0	0	0	0	0	0	0	0	0	0	0	0	0	0	0
Seq647	no	exl	Bacteria	Pseudomonadota	Alphaproteobacteria	Rhizobiales	D05-2	NA	NA	0	0	0	0	0	57	0	0	28	0	47	0	0	0	0	0	0	0	0	0	0	0	0	0	0	0	0	0	0	0	0	0	10	0	0
Seq501	no	exl	Bacteria	Pseudomonadota	Alphaproteobacteria	Caulobacterales	Caulobacteraceae	Caulobacter	haematophilum	0	0	0	0	106	74	0	0	0	0	46	0	0	0	0	0	0	0	0	0	0	0	0	0	0	0	0	0	0	0	0	0	0	0	0
Seq732	no	exl	Bacteria	Pseudomonadota	Alphaproteobacteria	Caulobacterales	Caulobacteraceae	Phenylobacterium	conjunctum	0	0	0	0	0	0	0	0	0	0	0	0	0	0	0	0	0	0	0	0	0	0	55	0	0	29	0	0	0	0	0	0	0	0	29
Seq695	no	exl	Bacteria	Gemmatimonadota	Gemmatimonadetes	Gemmatimonadales	Gemmatimonadaceae	NA	NA	0	0	0	0	0	0	0	0	0	0	0	0	0	0	0	0	0	0	0	0	0	0	0	0	0	0	0	0	86	0	0	0	41	0	0
Seq447	no	exl	Bacteria	Actinobacteriota	Thermoleophilia	Solirubrobacterales	Solirubrobacteraceae	Conexibacter	NA	0	0	0	0	0	0	0	0	0	0	0	0	0	0	0	0	0	0	0	101	0	0	0	0	0	0	0	82	0	0	0	83	0	0	0
Seq781	no	exl	Bacteria	Actinobacteriota	Thermoleophilia	Solirubrobacterales	67-14	NA	NA	0	0	0	0	0	0	0	0	0	0	0	0	0	0	0	0	0	0	0	0	0	101	0	0	0	0	0	0	0	0	0	0	0	0	0
Seq640	no	exl	Bacteria	Myxococcota	Myxococcia	Myxococcales	Myxococcaceae	KD3-10	NA	0	0	0	0	0	0	0	0	0	0	0	0	0	0	0	0	0	0	0	0	0	0	0	0	0	0	0	0	0	0	0	0	147	0	0
Seq398	no	exl	Bacteria	Myxococcota	Myxococcia	Myxococcales	Myxococcaceae	Myxococcus	NA	0	0	0	10	93	113	0	0	0	0	97	0	0	0	0	0	0	0	0	0	0	0	0	0	0	0	0	0	0	0	0	0	0	0	0
Seq140	no	exl	Bacteria	Myxococcota	Myxococcia	Myxococcales	Myxococcaceae	Archangium	NA	0	0	0	0	0	0	0	0	0	0	0	6	0	0	0	0	0	0	0	0	0	36	0	0	37	0	0	0	0	26	7	0	0	0	0
Seq681	no	exl	Bacteria	Myxococcota	Polyangia	Polyangiales	Phaselicystidaceae	Phaselicystis	NA	0	0	0	0	0	0	0	21	0	0	92	0	0	0	0	0	0	0	0	0	6	0	0	0	0	0	0	0	0	0	14	0	0	0	0
Seq766	no	exl	Bacteria	Bdellovibrionota	Bdellovibrionia	Bdellovibrionales	Bdellovibrionaceae	Bdellovibrio	bacteriovorus	0	0	0	6	4	8	0	77	0	0	0	0	0	0	0	0	0	0	0	0	0	8	0	0	0	0	0	0	0	0	0	0	0	0	0
Seq543	no	exl	Bacteria	Actinobacteriota	Actinobacteria	Propionibacteriales	Propionibacteriaceae	Cutibacterium	NA	0	0	0	0	0	0	0	0	0	0	0	0	131	0	0	0	0	0	0	0	0	0	0	0	0	0	0	0	0	0	0	0	0	0	0
Seq743	no	exl	Bacteria	Actinobacteriota	Actinobacteria	Propionibacteriales	Nocardioidaceae	Aeromicrobium	NA	0	0	0	0	0	11	0	0	14	0	85	0	0	0	0	0	0	0	0	0	0	0	0	0	0	0	0	0	0	0	0	0	0	0	0
Seq746	no	exl	Bacteria	Actinobacteriota	Actinobacteria	Propionibacteriales	Nocardioidaceae	Kribbella	NA	0	0	0	0	0	0	0	0	0	0	0	0	0	0	0	0	0	0	0	0	0	0	0	0	0	27	0	0	0	0	0	0	0	24	58
Seq363	no	exl	Bacteria	Actinobacteriota	Acidimicrobiia	Microtrichales	Iamiaceae	Iamia	NA	0	0	0	0	0	0	0	0	0	0	0	0	0	0	0	0	0	0	0	0	0	112	201	0	0	0	0	36	0	0	0	0	0	0	0
Seq458	no	exl	Bacteria	Actinobacteriota	Actinobacteria	Micrococcales	Cellulomonadaceae	Cellulomonas	NA	0	0	0	0	0	0	0	17	212	0	23	0	0	0	0	0	0	0	0	0	0	0	0	0	0	0	0	0	0	0	0	0	0	0	0
Seq645	no	exl	Bacteria	Actinobacteriota	Actinobacteria	Micrococcales	Cellulomonadaceae	Oerskovia	NA	0	0	0	0	0	94	0	0	50	0	0	0	0	0	0	0	0	0	0	0	0	0	0	0	0	0	0	0	0	0	0	0	0	0	0
Seq658	no	exl	Bacteria	Actinobacteriota	Actinobacteria	Micrococcales	Microbacteriaceae	Leifsonia	NA	0	0	0	0	0	0	0	0	0	0	0	0	0	0	0	0	0	0	0	0	0	84	0	0	0	0	55	0	0	0	0	0	0	0	0
Seq759	no	exl	Bacteria	Actinobacteriota	Actinobacteria	Micrococcales	Microbacteriaceae	Microbacterium	NA	0	0	0	0	0	0	0	0	0	0	0	0	0	0	0	0	0	0	0	0	0	107	0	0	0	0	0	0	0	0	0	0	0	0	0
Seq747	no	exl	Bacteria	Actinobacteriota	Actinobacteria	Micromonosporales	Micromonosporaceae	Hamadaea	NA	0	0	0	0	0	0	0	0	0	0	0	0	0	0	0	0	0	0	0	0	0	0	0	0	0	0	0	0	44	0	0	0	0	65	0
Seq596	no	exl	Bacteria	Actinobacteriota	Actinobacteria	Micromonosporales	Micromonosporaceae	Actinoplanes	atraurantiacus	0	0	0	0	0	0	0	0	26	85	0	0	0	0	0	0	0	0	0	0	0	0	0	0	0	0	0	55	0	0	0	0	0	0	0
Seq589	no	exl	Bacteria	Actinobacteriota	Actinobacteria	Micromonosporales	Micromonosporaceae	NA	NA	0	0	0	0	0	0	0	0	0	0	0	0	0	0	0	0	0	0	0	0	0	0	0	0	0	0	78	0	0	0	0	93	0	0	0
Seq463	no	exl	Bacteria	Actinobacteriota	Actinobacteria	Pseudonocardiales	Pseudonocardiaceae	Amycolatopsis	NA	0	0	0	0	0	0	0	0	0	0	0	0	0	0	0	0	0	0	0	60	0	29	0	0	0	0	0	0	0	0	159	0	0	0	0
Seq470	no	exl	Bacteria	Actinobacteriota	Actinobacteria	Streptosporangiales	Streptosporangiaceae	Herbidospora	NA	0	0	0	0	0	0	0	0	0	0	0	0	0	0	0	37	0	0	119	0	0	0	0	86	0	0	0	0	0	0	0	0	0	0	0
Seq524	no	exl	Bacteria	Actinobacteriota	Actinobacteria	Streptomycetales	Streptomycetaceae	Streptomyces	NA	0	0	0	0	0	0	0	0	0	34	98	0	0	0	0	0	0	0	0	0	0	0	0	0	0	0	0	0	0	0	0	0	0	0	0
Seq779	no	exl	Bacteria	Actinobacteriota	Actinobacteria	Streptomycetales	Streptomycetaceae	Streptomyces	NA	0	0	0	0	0	0	0	0	0	32	0	0	69	0	0	0	0	0	0	0	0	0	0	0	0	0	0	0	0	0	0	0	0	0	0
Seq297	no	exl	Bacteria	Bacteroidota	Bacteroidia	Sphingobacteriales	Sphingobacteriaceae	Sphingobacterium	NA	0	0	0	0	0	0	202	127	0	91	0	6	0	0	0	0	0	0	0	0	0	0	0	0	0	0	0	0	0	0	0	0	0	0	0
Seq534	no	exl	Bacteria	Bacteroidota	Bacteroidia	Sphingobacteriales	Sphingobacteriaceae	Sphingobacterium	NA	0	0	0	0	0	0	148	0	0	58	0	0	0	0	0	0	0	0	0	0	0	0	0	0	0	0	0	0	0	0	0	0	0	0	0
Seq740	no	exl	Bacteria	Bacteroidota	Bacteroidia	Sphingobacteriales	Sphingobacteriaceae	Mucilaginibacter	NA	0	0	0	0	0	0	0	0	0	0	0	0	0	0	0	0	0	0	0	0	0	111	0	0	0	0	0	0	0	0	0	0	0	0	0
Seq728	no	exl	Bacteria	Bacteroidota	Bacteroidia	Sphingobacteriales	Sphingobacteriaceae	Mucilaginibacter	NA	0	0	0	0	0	0	0	0	0	0	0	0	0	0	0	0	0	0	0	0	0	38	0	0	31	46	0	0	0	0	0	0	0	0	0
Seq754	no	exl	Bacteria	Bacteroidota	Bacteroidia	Cytophagales	Microscillaceae	NA	NA	0	0	0	0	0	0	0	0	0	0	0	0	0	0	0	0	0	0	0	0	0	0	52	0	0	56	0	0	0	0	0	0	0	0	0
Seq536	no	exl	Bacteria	Bacteroidota	Bacteroidia	Sphingobacteriales	env.OPS 17	NA	NA	0	0	0	0	0	0	0	0	0	0	0	0	0	0	0	0	0	0	0	0	0	55	0	0	0	0	0	0	68	0	0	0	0	82	0
Seq182	no	exl	Bacteria	Bacillota	Bacilli	Lactobacillales	Lactobacillaceae	Levilactobacillus	NA	0	0	0	0	0	0	0	0	0	0	0	0	674	0	0	0	0	0	0	0	105	0	0	0	0	0	0	0	0	0	0	0	0	0	0
Seq75	no	exl	Bacteria	Bacillota	Bacilli	Lactobacillales	Lactobacillaceae	Fructilactobacillus	NA	0	0	0	0	0	0	0	0	0	0	0	0	1634	0	0	0	0	0	0	0	278	0	0	0	0	0	0	0	0	0	0	0	0	0	0
Seq467	no	exl	Bacteria	Bacillota	Bacilli	Lactobacillales	Lactobacillaceae	Fructilactobacillus	NA	0	0	0	0	0	0	0	0	0	0	0	0	246	0	0	0	0	0	0	0	0	0	0	0	0	0	0	0	0	0	0	0	0	0	0
Seq441	no	exl	Bacteria	Bacillota	Bacilli	Lactobacillales	Lactobacillaceae	Lactiplantibacillus	NA	0	0	0	0	0	0	0	0	0	0	0	0	237	0	0	0	0	0	0	0	32	0	0	0	0	0	0	0	0	0	0	0	0	0	0
Seq706	no	exl	Bacteria	Bacillota	Bacilli	Paenibacillales	Paenibacillaceae	Paenibacillus	NA	0	0	0	0	0	24	0	0	0	0	0	0	74	24	0	0	0	0	0	0	0	0	0	0	0	0	0	0	0	0	0	0	0	0	0
Seq210	no	exl	Bacteria	Bacillota	Bacilli	Bacillales	Planococcaceae	NA	NA	0	0	0	0	0	0	0	0	0	0	0	0	61	0	0	0	0	0	0	0	0	104	0	0	0	0	0	0	0	0	0	0	0	0	0
Seq546	no	exl	Bacteria	Verrucomicrobiota	Verrucomicrobiae	Chthoniobacterales	Terrimicrobiaceae	Terrimicrobium	NA	0	0	0	0	0	0	0	0	0	0	0	0	0	0	0	0	0	0	0	0	0	156	0	0	41	0	0	0	0	0	0	0	0	0	0
Seq615	no	exl	Bacteria	Verrucomicrobiota	Verrucomicrobiae	Chthoniobacterales	Terrimicrobiaceae	Terrimicrobium	NA	0	0	0	0	0	0	0	0	0	0	0	0	0	0	0	0	0	93	0	0	0	66	0	0	0	0	0	0	0	0	0	0	0	0	0
Seq597	no	exl	Bacteria	Verrucomicrobiota	Verrucomicrobiae	Chthoniobacterales	Terrimicrobiaceae	Terrimicrobium	NA	0	0	0	0	0	0	0	0	0	0	0	0	0	0	87	0	0	0	0	0	79	0	0	0	0	0	0	0	0	0	0	0	0	0	0
Seq280	no	exl	Bacteria	Verrucomicrobiota	Verrucomicrobiae	Chthoniobacterales	Terrimicrobiaceae	Terrimicrobium	NA	0	0	0	0	55	0	0	27	0	0	0	375	0	0	0	0	0	0	0	0	0	0	0	0	0	0	0	0	0	0	0	0	0	0	0
Seq600	no	exl	Bacteria	Verrucomicrobiota	Verrucomicrobiae	Chthoniobacterales	Terrimicrobiaceae	Terrimicrobium	NA	0	0	0	0	0	0	0	0	0	0	0	0	0	0	0	0	0	0	0	0	0	0	0	0	66	0	0	0	44	0	0	0	0	53	0
Seq411	no	exl	Bacteria	Verrucomicrobiota	Verrucomicrobiae	Verrucomicrobiales	Rubritaleaceae	Luteolibacter	gellanilyticus	0	8	0	0	212	76	0	0	8	0	0	0	0	0	0	0	0	0	0	0	0	0	0	0	0	0	0	0	0	0	0	0	0	0	0
Seq742	no	exl	Bacteria	Planctomycetota	Planctomycetes	Pirellulales	Pirellulaceae	NA	NA	0	0	0	0	0	0	0	0	0	0	0	0	0	0	0	0	0	0	0	0	0	0	31	0	0	19	0	0	55	0	0	0	0	6	0
Seq731	no	exl	Bacteria	Planctomycetota	Planctomycetes	Pirellulales	Pirellulaceae	NA	NA	0	0	0	0	0	0	0	0	0	0	0	0	0	64	0	0	25	18	0	0	0	0	0	0	0	0	0	0	6	0	0	0	0	0	0
Seq466	no	exl	Bacteria	Bacteroidota	Bacteroidia	Cytophagales	Microscillaceae	Hassallia	NA	0	0	0	0	0	0	0	0	0	0	0	0	0	0	0	0	0	0	0	0	0	23	0	0	0	0	0	0	0	0	0	0	224	0	0
Seq360	no	exl	Bacteria	Bacteroidota	Bacteroidia	Cytophagales	Microscillaceae	NA	NA	0	0	0	0	0	0	0	0	0	0	0	0	0	0	0	0	0	0	0	0	0	0	0	0	9	17	0	0	0	26	0	0	302	0	0
Seq473	no	exl	Bacteria	Bacteroidota	Bacteroidia	Cytophagales	Microscillaceae	Ohtaekwangia	NA	0	0	0	0	0	0	0	0	0	0	0	0	0	0	0	0	0	0	0	0	0	198	0	0	13	0	0	0	0	0	0	0	0	30	0
Seq663	no	exl	Bacteria	Bacteroidota	Bacteroidia	Cytophagales	Microscillaceae	Ohtaekwangia	NA	0	0	0	0	0	0	0	0	0	0	0	0	0	0	0	0	0	0	0	0	0	58	0	0	0	80	0	0	0	0	0	0	0	0	0
Seq672	no	exl	Bacteria	Bacteroidota	Bacteroidia	Chitinophagales	Chitinophagaceae	Pseudoflavitalea	NA	0	0	0	0	0	0	0	0	0	0	0	0	0	0	0	0	0	0	0	0	0	0	0	0	0	0	0	0	0	63	0	0	0	73	0
Seq523	no	exl	Bacteria	Bacteroidota	Bacteroidia	Chitinophagales	Chitinophagaceae	Niastella	NA	0	0	0	0	0	0	0	0	149	0	62	0	0	0	0	0	0	0	0	0	0	0	0	0	0	0	0	0	0	0	0	0	0	0	0
Seq276	no	exl	Bacteria	Bacteroidota	Bacteroidia	Chitinophagales	Chitinophagaceae	Niastella	NA	0	0	0	0	0	65	0	0	237	0	163	0	0	0	0	0	0	0	0	0	0	0	0	0	0	0	0	0	0	0	0	0	0	0	0
Seq573	no	exl	Bacteria	Bacteroidota	Bacteroidia	Chitinophagales	Chitinophagaceae	Chitinophaga	NA	0	0	0	0	0	0	0	0	0	0	0	0	0	0	0	0	0	0	0	0	0	124	0	0	0	0	0	0	37	0	0	0	0	21	0
Seq668	no	exl	Bacteria	Bacteroidota	Bacteroidia	Chitinophagales	Chitinophagaceae	Chitinophaga	NA	0	0	0	0	0	0	0	0	0	0	0	0	0	0	137	0	0	0	0	0	0	0	0	0	0	0	0	0	0	0	0	0	0	0	0
Seq634	no	exl	Bacteria	Bacteroidota	Bacteroidia	Chitinophagales	Chitinophagaceae	Chitinophaga	NA	0	0	0	0	0	0	0	0	0	0	149	0	0	0	0	0	0	0	0	0	0	0	0	0	0	0	0	0	0	0	0	0	0	0	0
Seq649	no	exl	Bacteria	Bacteroidota	Bacteroidia	Cytophagales	Microscillaceae	NA	NA	0	0	0	0	0	0	0	0	0	0	0	0	0	0	0	0	0	0	0	0	0	0	0	0	142	0	0	0	0	0	0	0	0	0	0
Seq780	no	exl	Bacteria	Bacteroidota	Bacteroidia	Cytophagales	Spirosomaceae	Dyadobacter	ginsengisoli	0	0	0	0	0	0	0	0	0	0	0	0	101	0	0	0	0	0	0	0	0	0	0	0	0	0	0	0	0	0	0	0	0	0	0
Seq763	no	exl	Bacteria	Pseudomonadota	Gammaproteobacteria	Diplorickettsiales	Diplorickettsiaceae	NA	NA	0	0	0	0	0	0	0	0	0	0	0	0	0	0	0	0	0	0	0	0	0	76	10	0	0	0	19	0	0	0	0	0	0	0	0
Seq368	no	exl	Bacteria	Pseudomonadota	Gammaproteobacteria	Gammaproteobacteria Incertae Sedis	Unknown Family	Acidibacter	NA	0	0	0	0	0	0	0	0	0	0	0	0	0	0	0	0	0	0	0	0	0	114	0	0	0	0	0	0	0	0	99	0	134	0	0
Seq769	no	exl	Bacteria	Pseudomonadota	Gammaproteobacteria	Xanthomonadales	Xanthomonadaceae	Pseudoxanthomonas	helianthi	0	0	0	0	0	0	0	0	0	0	0	0	0	0	0	0	0	0	0	0	0	0	0	0	0	0	0	0	0	0	103	0	0	0	0
Seq637	no	exl	Bacteria	Pseudomonadota	Gammaproteobacteria	Xanthomonadales	Xanthomonadaceae	Xanthomonas	NA	0	0	0	0	0	0	0	0	0	0	0	0	0	0	0	0	0	0	148	0	0	0	0	0	0	0	0	0	0	0	0	0	0	0	0
Seq687	no	exl	Bacteria	Pseudomonadota	Gammaproteobacteria	Xanthomonadales	Xanthomonadaceae	Lysobacter	NA	0	0	0	0	36	0	0	0	0	53	42	0	0	0	0	0	0	0	0	0	0	0	0	0	0	0	0	0	0	0	0	0	0	0	0
Seq569	no	exl	Bacteria	Pseudomonadota	Gammaproteobacteria	Xanthomonadales	Rhodanobacteraceae	NA	NA	0	0	0	0	0	0	0	36	0	0	0	0	0	0	0	0	0	0	0	0	0	0	0	0	0	0	0	0	0	0	0	0	112	0	0
Seq660	no	exl	Bacteria	Pseudomonadota	Gammaproteobacteria	Xanthomonadales	Rhodanobacteraceae	Dokdonella	NA	0	0	0	0	0	0	0	0	0	0	0	0	0	0	0	0	0	0	0	0	0	0	0	37	0	0	0	0	0	40	0	0	62	0	0
Seq629	no	exl	Bacteria	Pseudomonadota	Gammaproteobacteria	Coxiellales	Coxiellaceae	Coxiella	NA	0	0	0	0	0	0	0	0	0	0	0	0	0	0	0	0	0	0	0	0	0	0	0	0	0	0	0	0	60	0	0	0	19	72	0
Seq616	no	exl	Bacteria	Pseudomonadota	Gammaproteobacteria	Diplorickettsiales	Diplorickettsiaceae	NA	NA	0	0	0	0	0	0	0	0	0	0	0	0	0	0	0	0	0	0	0	0	0	0	0	0	0	0	61	0	0	0	0	0	0	98	0
Seq219	no	exl	Bacteria	Pseudomonadota	Gammaproteobacteria	Pseudomonadales	Pseudomonadaceae	Pseudomonas	NA	0	589	0	0	0	0	0	48	0	0	0	0	0	0	0	0	0	0	0	0	0	0	0	0	0	0	0	0	0	0	0	0	0	0	0
Seq72	no	exl	Bacteria	Pseudomonadota	Gammaproteobacteria	Pseudomonadales	Pseudomonadaceae	Pseudomonas	NA	0	0	0	0	1485	409	0	0	0	82	0	0	0	0	0	0	0	0	0	0	0	0	0	0	0	0	0	0	0	0	0	0	0	0	0
Seq366	no	exl	Bacteria	Pseudomonadota	Gammaproteobacteria	Pseudomonadales	Pseudomonadaceae	Pseudomonas	NA	0	0	0	0	0	347	0	0	0	0	0	0	0	0	0	0	0	0	0	0	0	0	0	0	0	0	0	0	0	0	0	0	0	0	0
Seq686	no	exl	Bacteria	Pseudomonadota	Gammaproteobacteria	Pseudomonadales	Pseudomonadaceae	Pseudomonas	NA	0	100	0	0	0	0	0	0	0	0	0	0	0	0	0	0	0	0	0	0	0	0	0	0	0	0	0	0	21	0	0	0	0	0	0
Seq723	no	exl	Bacteria	Pseudomonadota	Gammaproteobacteria	Pseudomonadales	Pseudomonadaceae	Pseudomonas	NA	0	57	0	0	0	60	0	0	0	0	0	0	0	0	0	0	0	0	0	0	0	0	0	0	0	0	0	0	0	0	0	0	0	0	0
Seq516	no	exl	Bacteria	Pseudomonadota	Gammaproteobacteria	Pseudomonadales	Pseudomonadaceae	Pseudomonas	NA	0	186	0	0	30	0	0	0	0	0	0	0	0	0	0	0	0	0	0	0	0	0	0	0	0	0	0	0	0	0	0	0	0	0	0
Seq154	no	exl	Bacteria	Pseudomonadota	Gammaproteobacteria	Enterobacterales	Enterobacteriaceae	Escherichia-Shigella	NA	0	0	0	0	0	0	0	0	0	0	0	0	867	0	0	0	0	0	0	0	96	0	0	0	0	0	0	0	0	0	0	0	0	0	0
Seq670	no	exl	Bacteria	Pseudomonadota	Gammaproteobacteria	Enterobacterales	Erwiniaceae	NA	NA	0	0	0	0	0	0	0	0	0	0	0	0	136	0	0	0	0	0	0	0	0	0	0	0	0	0	0	0	0	0	0	0	0	0	0

## Sheet: Table S4
Table S4.	Eukaryotic	phylotypes,	which	are	present	in	the	dataset	in	at	least	10	reads	in	more	than	0.1	of	samples,	left	for	the	WGCNA
OTU	phase	cluster	Kingdom	Phylum	Class	Order	Family	Genus	Species	3_D01_1_straw-its2-D01-1	3_D01_2_straw-its2-D01-2	3_D01_3_straw-its2-D01-3	14_D03_1_straw-its2-D03-1	14_D03_2_straw-its2-D03-2	14_D03_3_straw-its2-D03-3	28_D05_1_straw-its2-D05-1	28_D05_2_straw-its2-D05-2	28_D05_3_straw-its2-D05-3	28_D05_4_straw-its2-D05-4	28_D05_5_straw-its2-D05-5	49_D07_1_straw-its2-D07-1	49_D07_2_straw-its2-D07-2	49_D07_3_straw-its2-D07-3	63_D08_1_straw-its2-D08-1	63_D08_2_straw-its2-D08-2	63_D08_3_straw-its2-D08-3	91_D10_1_straw-its2-D10-1	91_D10_2_straw-its2-D10-2	91_D10_3_straw-its2-D10-3	91_D10_4_straw-its2-D10-4	91_D10_5_straw-its2-D10-5	119_D12_1_straw-its2-D12-1	119_D12_2_straw-its2-D12-2	119_D12_3_straw-its2-D12-3	140_D13_1_straw-its2-D13-1	140_D13_2_straw-its2-D13-2	140_D13_3_straw-its2-D13-3	161_D14_1_straw-its2-D14-1	161_D14_2_straw-its2-D14-2	161_D14_3_straw-its2-D14-3	161_D14_4_straw-its2-D14-4	161_D14_5_straw-its2-D14-5	182_D15_1_straw-its2-D15-1	182_D15_2_straw-its2-D15-2	182_D15_3_straw-its2-D15-3
Seq1	late	darkgreen	Fungi	Ascomycota	Sordariomycetes	Chaetosphaeriales	Chaetosphaeriaceae	Chloridium	aseptatum	0	0	4	0	0	0	0	0	0	14	0	0	318	0	28	604	0	273	2162	918	2836	1879	61	2208	1562	1290	2301	437	26	1576	1435	1463	2154	0	1318	734
Seq8	late	darkgreen	Fungi	NA	NA	NA	NA	NA	NA	0	0	215	0	0	0	0	0	0	0	7	8	0	0	58	0	0	35	197	0	6	0	155	183	69	621	644	587	1055	0	1013	1059	99	0	696	246
Seq12	late	darkgreen	Fungi	Ascomycota	Sordariomycetes	Coniochaetales	Coniochaetaceae	Lecythophora	canina	0	0	0	20	0	0	0	0	0	101	0	37	145	644	1306	195	0	0	47	85	110	147	80	331	93	14	16	60	5	1013	119	677	28	0	1025	31
Seq13	late	darkgreen	Fungi	NA	NA	NA	NA	NA	NA	0	0	155	0	0	0	0	0	0	0	0	0	0	0	0	0	0	0	135	38	0	0	136	151	0	771	572	586	1045	14	916	965	83	0	576	170
Seq16	late	darkgreen	Fungi	Ascomycota	Sordariomycetes	NA	NA	NA	NA	0	0	0	0	0	0	0	0	0	0	0	757	526	114	0	184	1094	0	117	942	56	0	170	0	753	0	195	0	0	179	254	262	69	0	0	97
Seq20	late	darkgreen	Fungi	Ascomycota	Sordariomycetes	NA	NA	NA	NA	0	0	198	0	0	0	0	0	0	0	0	0	0	0	0	534	0	0	0	0	0	0	599	0	234	360	0	305	769	417	0	0	162	0	143	591
Seq21	late	darkgreen	NA	NA	NA	NA	NA	NA	NA	0	0	0	0	0	0	0	0	0	0	0	0	5	215	0	0	326	0	487	21	0	11	0	492	429	0	89	173	0	79	229	288	229	4	190	273
Seq29	late	darkgreen	NA	NA	NA	NA	NA	NA	NA	0	0	0	0	0	0	0	0	0	0	0	0	4	173	0	0	248	0	351	26	3	15	0	359	358	0	87	135	0	60	163	199	152	0	175	188
Seq32	late	darkgreen	Fungi	NA	NA	NA	NA	NA	NA	0	0	0	0	0	0	0	0	0	0	0	9	0	0	57	0	0	4	82	28	0	0	170	155	0	213	187	232	389	6	223	183	125	0	228	111
Seq40	late	darkgreen	Fungi	Ascomycota	Sordariomycetes	Hypocreales	Clavicipitaceae	Marquandomyces	marquandii	0	0	12	0	0	0	0	0	0	0	0	13	367	40	52	263	0	0	77	87	0	52	25	70	54	10	53	0	179	452	10	0	94	0	0	125
Seq41	late	darkgreen	Fungi	NA	NA	NA	NA	NA	NA	0	0	0	0	0	0	0	0	0	0	0	0	0	0	25	0	0	4	0	0	22	0	0	106	302	387	131	101	36	0	579	81	0	0	0	248
Seq42	late	darkgreen	Fungi	Ascomycota	Sordariomycetes	Hypocreales	Stachybotryaceae	Stachybotrys	terrestris	0	0	0	0	0	12	0	0	0	0	0	0	7	3	2	0	0	0	0	1008	0	0	0	8	0	0	0	215	0	0	0	0	0	0	0	758
Seq43	late	darkgreen	NA	NA	NA	NA	NA	NA	NA	0	0	0	0	0	0	0	0	0	0	0	0	19	110	0	0	171	0	310	9	0	8	0	259	262	0	62	112	0	42	97	137	96	0	126	162
Seq45	late	darkgreen	Fungi	Ascomycota	NA	NA	NA	NA	NA	0	0	135	0	0	0	0	0	0	0	0	0	0	0	38	0	0	0	0	0	0	0	125	83	27	140	145	204	384	0	163	145	0	0	186	195
Seq54	late	darkgreen	Fungi	Ascomycota	Leotiomycetes	Helotiales	Helotiaceae	Scytalidium	NA	0	0	0	0	0	0	0	0	0	0	0	0	0	0	0	0	0	0	0	107	0	133	0	1	0	0	0	0	0	0	1261	0	231	0	0	0
Seq63	late	darkgreen	NA	NA	NA	NA	NA	NA	NA	0	0	0	0	0	0	0	0	0	0	0	0	0	97	0	0	91	0	230	12	0	6	0	232	116	0	51	114	0	29	127	98	92	1	61	101
Seq69	late	darkgreen	Fungi	Ascomycota	Sordariomycetes	Hypocreales	Clavicipitaceae	Marquandomyces	marquandii	0	0	0	0	0	0	0	0	0	0	0	0	291	0	51	195	0	0	0	33	11	0	0	103	0	0	0	11	91	363	0	0	68	0	0	94
Seq76	late	darkgreen	NA	NA	NA	NA	NA	NA	NA	0	0	0	0	0	0	0	0	0	0	0	0	0	0	0	0	0	5	196	0	6	0	49	106	46	136	15	0	0	111	95	48	244	0	55	72
Seq79	late	darkgreen	NA	NA	NA	NA	NA	NA	NA	0	0	0	0	0	0	0	0	0	0	0	0	2	41	0	0	114	0	73	12	0	6	0	184	184	0	21	89	0	45	76	53	137	0	43	51
Seq100	late	darkgreen	NA	NA	NA	NA	NA	NA	NA	0	0	0	0	0	0	0	0	0	0	0	0	0	61	0	0	61	0	164	0	0	0	0	72	119	0	32	45	0	0	38	108	0	0	82	97
Seq124	late	darkgreen	Fungi	Ascomycota	Sordariomycetes	Chaetosphaeriales	Chaetosphaeriaceae	Chloridium	aseptatum	0	0	0	0	0	0	0	0	0	12	0	0	45	0	0	17	0	9	320	6	39	0	1	59	107	8	2	0	0	19	0	12	11	0	9	0
Seq125	late	darkgreen	NA	NA	NA	NA	NA	NA	NA	0	0	9	0	0	0	0	0	0	0	0	0	0	3	0	0	0	0	8	0	0	0	0	0	0	0	197	254	47	0	20	91	0	0	0	39
Seq132	late	darkgreen	NA	NA	NA	NA	NA	NA	NA	0	0	0	0	0	0	0	0	0	0	0	0	1	43	0	0	59	0	110	4	0	4	0	86	97	0	0	30	0	11	38	43	27	0	47	43
Seq138	late	darkgreen	Fungi	Ascomycota	NA	NA	NA	NA	NA	0	0	0	0	0	0	0	0	0	0	0	0	0	0	50	95	0	0	0	0	0	0	29	147	0	0	7	0	0	163	0	0	0	0	90	14
Seq195	late	darkgreen	Fungi	Ascomycota	NA	NA	NA	NA	NA	0	0	0	0	0	0	0	0	0	0	0	0	29	96	11	25	0	0	0	0	0	0	0	18	0	0	35	0	0	32	0	6	0	0	0	0
Seq2	uni	salmon	Fungi	Ascomycota	Sordariomycetes	Hypocreales	Nectriaceae	Fusarium	equiseti	780	1753	2412	48	142	144	4	57	36	3	30	30	45	97	119	0	59	0	51	63	44	71	124	103	140	62	0	28	29	0	67	7	33	512	84	7
Seq3	uni	salmon	Fungi	Basidiomycota	Agaricomycetes	Agaricales	Bolbitiaceae	Conocybe	crispa	0	0	0	0	0	0	1663	0	0	1010	1331	4072	406	4676	2412	0	78	0	0	0	0	0	0	0	2	1	90	944	0	0	7	1207	0	0	1349	0
Seq4	uni	salmon	Fungi	Ascomycota	Sordariomycetes	Hypocreales	Nectriaceae	Fusarium	oxysporum	75	138	225	0	30	0	0	10	0	0	0	0	0	0	12	0	0	0	32	0	40	0	44	0	53	15	11	0	0	0	0	8	0	69	13	4
Seq5	uni	salmon	Fungi	Basidiomycota	Agaricomycetes	Agaricales	Bolbitiaceae	Conocybe	crispa	0	0	0	0	0	0	842	0	0	514	859	1686	161	1836	973	0	54	0	0	0	0	0	0	0	0	0	47	751	0	2	0	494	0	0	708	0
Seq6	uni	salmon	Fungi	Mucoromycota	Mucoromycetes	Mucorales	Mucoraceae	Actinomucor	elegans	566	268	837	555	310	201	0	108	13	46	30	0	58	42	0	4	61	0	0	0	0	0	80	0	0	0	0	0	24	3	7	0	7	234	0	0
Seq7	uni	salmon	Fungi	Basidiomycota	Agaricomycetes	Agaricales	Psathyrellaceae	Coprinellus	flocculosus	53	1	0	356	532	1052	1069	1178	860	1122	820	0	0	0	0	0	3	0	0	0	0	0	0	0	0	0	0	0	0	1	0	0	0	0	0	0
Seq9	uni	salmon	Fungi	Ascomycota	Sordariomycetes	Hypocreales	Stachybotryaceae	Albifimbria	verrucaria	152	0	17	33	432	385	13	178	260	46	194	180	592	137	147	110	103	10	143	58	74	450	19	8	0	61	20	0	152	0	0	0	16	206	0	2
Seq10	uni	salmon	Fungi	Ascomycota	Sordariomycetes	Sordariales	Lasiosphaeriaceae	Schizothecium	inaequale	0	0	0	675	600	296	204	821	717	705	0	489	0	519	52	45	513	33	497	11	64	0	0	0	0	62	0	0	0	34	35	16	21	0	0	0
Seq11	uni	salmon	Fungi	Mucoromycota	Mucoromycetes	Mucorales	Mucoraceae	Actinomucor	elegans	923	410	864	517	541	245	0	76	7	39	0	0	32	5	13	0	20	0	16	0	6	0	46	0	50	32	0	3	24	5	0	0	2	520	0	0
Seq15	uni	salmon	Fungi	Ascomycota	Sordariomycetes	Hypocreales	Nectriaceae	Fusarium	equiseti	279	114	389	34	290	357	0	99	48	16	148	53	56	51	450	57	88	0	114	158	42	0	220	231	227	0	0	0	63	0	0	0	57	685	0	0
Seq19	uni	salmon	Fungi	Basidiomycota	Agaricomycetes	Agaricales	Psathyrellaceae	Coprinellus	flocculosus	0	0	0	281	402	948	940	81	716	931	588	0	0	0	0	0	0	0	0	0	0	0	0	0	0	0	0	0	0	0	0	4	0	0	0	0
Seq22	uni	salmon	Fungi	Basidiomycota	Cystobasidiomycetes	Cystobasidiales	Cystobasidiaceae	Occultifur	kilbournensis	0	0	0	0	0	0	0	46	0	0	0	535	38	249	147	0	616	0	0	138	111	0	448	0	55	162	10	98	173	0	190	199	0	0	6	0
Seq24	uni	salmon	Fungi	Ascomycota	Sordariomycetes	Sordariales	Chaetomiaceae	NA	NA	151	0	110	90	106	183	0	43	169	0	112	151	94	40	44	43	0	0	100	0	35	23	93	23	121	232	67	43	218	105	231	0	104	75	102	69
Seq27	uni	salmon	Fungi	Ascomycota	Sordariomycetes	Sordariales	Lasiosphaeriaceae	Schizothecium	inaequale	0	0	0	104	222	163	92	148	148	146	133	336	341	102	174	0	257	0	167	25	57	0	0	145	222	0	0	0	0	0	0	62	0	0	0	0
Seq28	uni	salmon	Fungi	Basidiomycota	Agaricomycetes	Corticiales	Corticiaceae	Waitea	circinata	0	0	0	1515	0	633	0	0	0	0	0	4	0	0	0	0	0	0	0	0	29	0	38	0	144	101	0	0	20	293	43	0	0	0	61	0
Seq30	uni	salmon	Fungi	Basidiomycota	Agaricomycetes	Agaricales	Bolbitiaceae	Conocybe	crispa	0	0	0	0	0	0	259	0	0	157	201	459	51	628	357	0	0	0	0	0	0	0	0	0	0	0	0	190	0	0	0	171	0	0	204	0
Seq31	uni	salmon	Fungi	Ascomycota	Sordariomycetes	Hypocreales	Nectriaceae	Fusarium	NA	328	672	1165	0	51	70	0	0	0	4	13	0	10	26	31	0	0	0	0	0	0	0	0	0	41	0	0	0	0	12	0	0	0	225	0	0
Seq33	uni	salmon	Fungi	Ascomycota	Sordariomycetes	Hypocreales	Nectriaceae	Fusarium	oxysporum	56	0	0	29	45	77	0	33	34	13	50	0	34	0	0	0	0	0	0	0	0	32	0	29	0	0	0	0	29	0	15	0	17	94	0	0
Seq36	uni	salmon	Fungi	Mucoromycota	Mucoromycetes	Mucorales	Mucoraceae	Actinomucor	elegans	361	352	554	261	275	69	0	33	0	9	0	0	0	0	0	0	0	0	0	0	0	0	0	0	0	8	0	0	0	0	0	0	0	212	0	0
Seq39	uni	salmon	Fungi	Ascomycota	Sordariomycetes	Hypocreales	Nectriaceae	Fusarium	NA	92	180	346	0	24	23	0	0	0	0	0	0	0	0	0	0	0	0	6	0	0	0	0	0	0	0	6	0	0	0	0	0	0	72	0	0
Seq46	uni	salmon	NA	NA	NA	NA	NA	NA	NA	148	37	0	0	308	174	0	0	39	25	0	0	0	114	0	0	89	0	0	74	0	0	0	0	32	0	0	0	0	0	35	0	0	171	0	0
Seq48	uni	salmon	Fungi	Ascomycota	Sordariomycetes	Hypocreales	Stachybotryaceae	Albifimbria	verrucaria	0	0	0	0	188	188	0	0	121	37	99	106	283	84	110	0	68	0	71	0	0	207	15	0	0	30	0	21	93	10	16	0	0	130	0	0
Seq49	uni	salmon	Fungi	Basidiomycota	Agaricomycetes	Agaricales	Bolbitiaceae	Conocybe	crispa	0	0	0	0	0	0	179	0	0	119	226	325	31	302	175	0	0	0	0	0	0	0	0	0	0	0	0	243	0	0	0	116	0	0	145	0
Seq50	uni	salmon	Fungi	Basidiomycota	Cystobasidiomycetes	Cystobasidiales	Cystobasidiaceae	Occultifur	kilbournensis	0	0	0	0	0	0	0	35	4	0	0	369	21	212	152	0	331	0	16	0	0	0	198	0	123	117	0	0	0	0	140	127	0	0	0	7
Seq52	uni	salmon	Fungi	Basidiomycota	Agaricomycetes	Agaricales	Bolbitiaceae	Conocybe	crispa	0	0	0	0	0	0	0	0	0	0	0	607	58	767	382	0	0	0	0	0	0	0	0	0	0	0	0	0	0	0	0	0	0	0	0	0
Seq53	uni	salmon	Viridiplantae	Anthophyta	NA	NA	NA	NA	NA	0	0	0	146	109	35	14	741	364	366	9	0	0	0	2	3	5	0	7	0	0	0	2	0	0	0	0	0	0	0	0	0	0	0	0	0
Seq62	uni	salmon	Fungi	Basidiomycota	Cystobasidiomycetes	Cystobasidiales	Cystobasidiaceae	Occultifur	NA	0	0	0	0	0	0	0	50	0	0	0	276	40	0	142	0	163	0	34	27	0	0	226	0	82	81	0	89	59	0	83	120	0	0	0	0
Seq66	uni	salmon	Fungi	Mucoromycota	Mucoromycetes	Mucorales	Mucoraceae	Actinomucor	elegans	294	155	453	0	201	0	0	111	0	0	0	0	0	0	0	0	0	0	0	0	10	0	0	0	0	56	0	0	0	0	0	0	0	133	0	0
Seq74	uni	salmon	Fungi	Mucoromycota	Mucoromycetes	Mucorales	Mucoraceae	Actinomucor	elegans	237	137	403	174	157	105	0	0	0	0	0	0	0	0	0	0	0	0	0	0	0	0	0	0	0	31	0	0	0	0	0	0	0	0	0	0
Seq78	uni	salmon	Metazoa	Nematoda	Chromadorea	Rhabditida	Cephalobidae	Acrobeloides	NA	0	0	0	26	0	7	0	199	841	0	10	3	0	73	0	0	0	0	0	0	0	0	0	0	0	0	0	0	0	0	0	0	0	0	0	0
Seq85	uni	salmon	Fungi	Basidiomycota	Agaricomycetes	Agaricales	Bolbitiaceae	Conocybe	crispa	0	0	0	0	0	0	58	0	0	0	0	332	0	397	221	0	14	0	0	0	0	0	0	0	0	0	0	0	0	0	0	35	0	0	0	0
Seq89	uni	salmon	Fungi	Basidiomycota	Agaricomycetes	Agaricales	Bolbitiaceae	Conocybe	crispa	0	0	0	0	0	0	83	0	0	58	67	194	21	226	128	0	0	0	0	0	0	0	0	0	0	0	0	56	0	0	0	47	0	0	73	0
Seq94	uni	salmon	Viridiplantae	Anthophyta	NA	NA	NA	NA	NA	0	0	0	22	23	2	0	406	0	382	41	0	0	0	2	0	0	16	11	0	1	0	0	3	0	0	0	0	0	0	0	1	0	0	0	0
Seq96	uni	salmon	NA	NA	NA	NA	NA	NA	NA	0	0	3	20	0	5	129	136	5	227	3	0	0	0	6	5	0	8	162	23	12	0	0	0	0	7	3	0	14	7	8	9	36	59	12	6
Seq99	uni	salmon	Fungi	Ascomycota	Sordariomycetes	Sordariales	Chaetomiaceae	Parachaetomium	iranianum	0	0	0	0	0	75	0	41	17	0	0	0	0	21	0	0	0	0	135	0	33	0	33	0	135	17	42	0	48	30	46	0	0	0	0	0
Seq101	uni	salmon	Fungi	Ascomycota	Sordariomycetes	Sordariales	Lasiosphaeriaceae	Schizothecium	inaequale	0	0	0	205	0	0	450	0	0	0	0	0	0	29	0	0	0	0	0	0	0	0	0	0	194	0	0	0	0	0	0	0	0	0	0	0
Seq114	uni	salmon	Fungi	Basidiomycota	Agaricomycetes	Agaricales	Psathyrellaceae	Coprinellus	flocculosus	0	0	0	59	0	182	148	113	121	132	0	0	0	0	0	0	0	0	0	0	0	0	0	0	0	0	0	0	0	0	0	4	0	0	0	0
Seq121	uni	salmon	Fungi	Ascomycota	Sordariomycetes	Coniochaetales	Coniochaetaceae	NA	NA	0	0	0	0	0	0	0	0	0	0	0	280	33	0	295	0	0	0	0	0	0	0	0	0	0	0	0	0	0	0	0	97	0	0	0	0
Seq152	uni	salmon	Fungi	Ascomycota	Sordariomycetes	Hypocreales	Nectriaceae	Fusarium	oxysporum	70	150	117	0	27	0	0	0	0	0	0	0	0	0	0	0	0	0	0	0	0	0	0	7	0	0	0	0	0	0	0	0	0	0	0	0
Seq155	uni	salmon	Fungi	Ascomycota	Sordariomycetes	Sordariales	Chaetomiaceae	NA	NA	0	0	0	48	70	53	6	58	156	30	45	0	22	0	0	0	0	0	0	0	0	0	0	0	0	7	0	0	1	0	1	0	0	0	0	0
Seq161	uni	salmon	Fungi	Ascomycota	Dothideomycetes	Pleosporales	NA	NA	NA	8	0	0	85	21	13	4	2	4	82	0	4	0	0	0	16	4	169	0	5	3	3	0	2	1	4	19	0	0	0	0	0	1	0	0	0
Seq175	uni	salmon	NA	NA	NA	NA	NA	NA	NA	20	0	0	50	0	53	0	0	0	0	16	0	0	0	0	0	0	0	0	0	0	0	0	0	0	0	0	0	0	0	0	0	0	0	0	29
Seq180	uni	salmon	Viridiplantae	Anthophyta	NA	NA	NA	NA	NA	0	0	0	0	19	65	1	58	11	101	41	0	0	0	0	0	29	0	6	11	35	1	0	0	3	0	0	0	0	0	0	4	2	0	0	0
Seq55	no	exl	Fungi	Ascomycota	Sordariomycetes	Sordariales	NA	NA	NA	0	0	13	0	0	0	0	0	0	0	0	0	0	0	0	0	0	0	0	0	0	0	0	0	0	0	0	0	0	0	0	0	0	1703	0	0
Seq59	no	exl	Fungi	Basidiomycota	Agaricomycetes	Cantharellales	Hydnaceae	Minimedusa	NA	0	0	0	0	0	0	0	772	0	0	0	0	0	0	0	0	21	0	0	0	0	0	0	0	0	0	0	0	0	0	0	0	0	0	0	0
Seq60	no	exl	Fungi	Mortierellomycota	Mortierellomycetes	Mortierellales	Mortierellaceae	Mortierella	NA	141	0	0	0	0	0	0	0	0	0	0	0	0	0	0	0	0	0	0	0	0	0	0	0	0	0	0	0	0	0	0	0	0	0	0	0
Seq65	no	exl	Fungi	Mucoromycota	Mucoromycetes	Mucorales	Cunninghamellaceae	Gongronella	guangdongensis	5	0	0	0	0	131	0	0	6	0	0	0	0	0	0	0	0	0	0	0	0	0	0	0	4	0	0	0	0	0	0	0	0	0	0	0
Seq67	no	exl	Stramenopila	Oomycota	Oomycetes	Pythiales	Pythiaceae	Pythium	ultimum	184	0	245	0	0	5	0	0	0	0	0	0	0	0	0	0	0	0	0	0	0	0	0	3	0	0	0	0	0	0	0	0	0	0	0	0
Seq75	no	exl	Fungi	Ascomycota	Sordariomycetes	Hypocreales	Nectriaceae	Fusarium	equiseti	0	27	73	0	0	0	0	0	0	0	0	0	0	0	0	4	0	0	0	0	0	0	0	0	0	0	0	0	0	0	0	0	0	0	0	0
Seq86	no	exl	Fungi	Ascomycota	Sordariomycetes	Sordariales	Lasiosphaeriaceae	Schizothecium	inaequale	0	0	0	0	0	0	0	0	0	0	316	0	639	0	0	0	0	0	0	0	0	0	0	0	0	0	0	0	0	0	0	0	0	0	0	0
Seq91	no	exl	Fungi	Ascomycota	Sordariomycetes	Sordariales	Podosporaceae	Cladorrhinum	NA	0	0	0	0	281	0	0	0	0	0	0	0	0	0	0	0	0	0	0	0	0	0	0	0	0	0	0	0	0	0	0	0	0	0	0	0
Seq95	no	exl	Fungi	Ascomycota	Sordariomycetes	Sordariales	Chaetomiaceae	NA	NA	0	0	0	0	0	0	0	0	0	0	0	0	0	0	0	0	0	0	0	0	0	0	0	0	0	0	0	0	44	0	0	0	0	865	0	0
Seq102	no	exl	Fungi	Ascomycota	Sordariomycetes	Sordariales	NA	NA	NA	0	0	0	0	0	0	0	0	0	0	0	0	0	0	0	0	0	0	0	0	0	0	0	0	0	0	0	0	0	0	0	0	0	865	0	0
Seq104	no	exl	Fungi	NA	NA	NA	NA	NA	NA	0	0	0	0	0	0	0	0	0	0	0	0	0	0	0	0	0	0	0	0	0	0	0	0	0	857	0	0	0	0	0	0	0	0	0	0
Seq111	no	exl	Fungi	Ascomycota	Sordariomycetes	Sordariales	NA	NA	NA	0	0	0	0	0	0	0	0	0	0	0	0	0	0	0	0	0	0	0	0	0	0	0	0	0	0	0	0	0	0	0	0	0	794	0	0
Seq113	no	exl	Fungi	Basidiomycota	Agaricomycetes	Agaricales	Bolbitiaceae	Conocybe	cyanopus	0	0	0	0	0	0	0	0	0	0	0	0	0	0	0	0	0	0	0	0	0	0	0	0	0	773	0	0	0	0	0	0	0	0	0	0
Seq122	no	exl	Fungi	Ascomycota	Sordariomycetes	Hypocreales	Hypocreaceae	Trichoderma	koningii	0	0	0	0	0	0	0	0	0	0	0	0	0	0	0	0	0	0	0	0	0	114	0	0	0	0	0	0	0	0	0	0	0	0	0	32
Seq126	no	exl	Fungi	Basidiomycota	Agaricomycetes	Agaricales	Bolbitiaceae	Conocybe	cyanopus	0	0	0	0	0	0	0	0	0	0	0	0	0	0	0	0	0	0	0	0	0	0	0	0	0	665	0	0	0	0	0	0	0	0	0	0
Seq134	no	exl	Fungi	Mortierellomycota	Mortierellomycetes	Mortierellales	Mortierellaceae	Mortierella	rishikesha	164	0	0	31	0	0	0	0	0	0	0	0	0	0	0	0	0	0	0	0	0	0	0	0	0	0	0	0	0	0	0	0	0	0	0	0
Seq136	no	exl	Fungi	Ascomycota	Sordariomycetes	Hypocreales	Nectriaceae	Fusarium	equiseti	0	0	0	0	0	0	0	0	0	0	0	0	0	0	0	0	0	0	0	0	0	0	0	0	0	0	0	0	0	0	0	0	0	597	0	0
Seq141	no	exl	Fungi	Ascomycota	Leotiomycetes	Helotiales	NA	NA	NA	0	0	0	0	0	0	0	0	0	0	0	0	2	0	0	0	0	0	0	0	0	0	0	0	0	0	0	0	0	0	573	0	0	0	0	0
Seq148	no	exl	Fungi	Ascomycota	Sordariomycetes	Coniochaetales	Coniochaetaceae	NA	NA	0	0	0	0	0	0	0	0	0	0	0	330	0	0	0	0	0	0	0	0	0	0	0	0	58	0	0	0	0	126	0	0	0	0	0	4
Seq157	no	exl	Fungi	NA	NA	NA	NA	NA	NA	0	0	485	0	0	0	0	0	0	0	0	0	0	0	0	0	0	0	0	0	0	0	0	0	0	0	0	0	0	0	0	0	0	0	0	0
Seq159	no	exl	Fungi	NA	NA	NA	NA	NA	NA	0	0	0	0	0	0	0	0	0	0	0	0	0	0	0	0	0	0	0	0	0	0	0	0	0	459	0	0	0	0	0	0	0	0	0	0
Seq166	no	exl	Fungi	Ascomycota	Sordariomycetes	Hypocreales	Hypocreales_fam_Incertae_sedis	Sporidesmium	guizhouense	0	0	0	0	0	0	0	0	0	0	0	0	0	0	0	0	0	0	0	0	0	0	431	0	0	0	0	0	0	0	0	0	0	0	0	0
Seq173	no	exl	Fungi	Basidiomycota	Agaricomycetes	Corticiales	Corticiaceae	Waitea	arvalis	0	0	0	0	0	0	4	0	0	0	0	0	82	0	0	0	0	0	0	0	0	0	0	0	0	0	0	0	0	0	0	323	0	0	0	0
Seq174	no	exl	Fungi	Ascomycota	Sordariomycetes	Sordariales	NA	NA	NA	0	0	0	0	0	0	0	409	0	0	0	0	0	0	0	0	0	0	0	0	0	0	0	0	0	0	0	0	0	0	0	0	0	0	0	0
Seq176	no	exl	Metazoa	Nematoda	Chromadorea	Rhabditida	Cephalobidae	Acrobeloides	NA	0	0	0	0	0	0	0	0	0	398	0	0	0	0	0	0	0	0	0	0	0	0	0	0	0	0	0	0	0	0	0	0	0	0	0	0
Seq183	no	exl	Fungi	Ascomycota	Sordariomycetes	NA	NA	NA	NA	0	0	0	0	0	0	0	0	0	0	0	0	0	0	0	0	0	0	0	0	0	0	0	0	0	0	0	0	0	381	0	0	0	0	0	0
Seq200	no	exl	NA	NA	NA	NA	NA	NA	NA	339	0	0	7	0	1	0	0	0	0	3	0	0	0	0	0	0	0	0	0	0	0	0	0	0	0	0	0	0	0	0	0	0	0	0	0
Seq203	no	exl	Fungi	Ascomycota	Leotiomycetes	Helotiales	Helotiaceae	Scytalidium	sphaerosporum	0	0	0	0	0	0	0	0	0	0	0	0	0	0	0	0	0	0	0	0	347	0	0	0	0	0	0	0	0	0	0	0	0	0	0	0
Seq208	no	exl	Fungi	NA	NA	NA	NA	NA	NA	130	0	0	0	0	0	0	0	0	0	0	0	0	0	0	0	0	0	0	0	0	0	0	0	0	0	0	0	0	0	0	0	0	0	0	0
Seq211	no	exl	Viridiplantae	Anthophyta	Monocotyledonae	Poales	Poaceae	Triticum	aestivum	0	0	0	0	0	0	0	0	0	0	0	39	0	285	0	0	0	0	0	0	0	3	0	0	0	0	0	0	0	0	0	0	0	0	0	0
Seq224	no	exl	Fungi	Ascomycota	NA	NA	NA	NA	NA	0	0	0	0	0	0	0	288	0	0	0	0	0	0	0	0	0	0	0	0	0	0	0	0	0	0	0	0	0	0	0	0	0	0	0	0
Seq226	no	exl	Fungi	NA	NA	NA	NA	NA	NA	0	0	0	0	0	0	0	0	0	0	0	0	0	0	0	0	0	0	0	0	0	0	0	0	0	0	0	0	0	0	0	0	0	0	0	286
Seq227	no	exl	Fungi	NA	NA	NA	NA	NA	NA	0	0	0	0	0	0	0	0	0	0	0	0	0	0	0	0	0	0	0	0	0	0	0	0	0	284	0	0	0	0	0	0	0	0	0	0
Seq230	no	exl	Fungi	Ascomycota	Sordariomycetes	NA	NA	NA	NA	0	0	0	0	0	0	0	0	0	0	0	0	0	0	0	0	0	0	0	0	0	0	0	0	0	0	0	0	0	0	0	0	277	0	0	0
Seq233	no	exl	NA	NA	NA	NA	NA	NA	NA	8	215	30	0	0	5	0	0	3	1	0	0	0	0	1	0	0	4	2	0	0	0	0	0	0	0	0	0	0	0	1	0	0	0	2	0
Seq234	no	exl	NA	NA	NA	NA	NA	NA	NA	0	0	0	0	0	0	0	0	0	0	0	0	0	0	0	0	0	0	0	0	0	0	0	0	0	0	0	0	0	0	0	271	0	0	0	0
Seq238	no	exl	Fungi	Mucoromycota	Mucoromycetes	Mucorales	Mucoraceae	Actinomucor	elegans	0	263	0	0	0	0	0	0	0	0	0	0	0	0	0	0	0	0	0	0	0	0	0	0	0	0	0	0	0	0	0	0	0	0	0	0
Seq241	no	exl	Fungi	Ascomycota	Sordariomycetes	Hypocreales	Nectriaceae	Fusarium	NA	0	0	0	0	0	0	0	0	0	0	0	0	0	0	0	0	0	0	0	0	0	0	0	0	0	0	0	0	0	0	0	0	0	260	0	0
Seq244	no	exl	Fungi	Ascomycota	Sordariomycetes	Hypocreales	Hypocreaceae	Trichoderma	harzianum	0	0	0	0	0	0	0	0	0	0	0	0	0	0	0	0	0	0	0	6	0	0	0	0	0	0	0	0	0	123	0	78	9	0	0	0
Seq252	no	exl	Fungi	Ascomycota	Sordariomycetes	Coniochaetales	Coniochaetaceae	NA	NA	0	0	0	0	0	0	0	0	0	0	0	0	0	0	243	0	0	0	0	0	0	0	0	0	0	0	0	0	0	0	0	0	0	0	0	0
Seq255	no	exl	Fungi	Ascomycota	Eurotiomycetes	Eurotiales	Aspergillaceae	Penicillium	bialowiezense	237	0	0	0	0	0	0	0	0	0	0	0	0	0	0	0	0	0	0	0	0	0	0	0	0	0	0	0	0	0	0	0	0	0	0	0
Seq261	no	exl	Fungi	Ascomycota	Saccharomycetes	Saccharomycetales	Saccharomycetaceae	Kazachstania	humilis	0	0	0	0	0	0	0	0	0	0	0	14	4	210	0	0	0	0	0	0	0	0	0	0	0	0	0	0	0	0	0	0	0	0	0	0
Seq265	no	exl	Fungi	Ascomycota	Sordariomycetes	Hypocreales	Niessliaceae	Niesslia	mucida	0	0	0	0	0	0	0	0	0	0	222	0	0	0	0	0	0	0	0	0	0	0	0	0	0	0	0	0	0	0	0	0	0	0	0	0
Seq266	no	exl	Fungi	Ascomycota	Sordariomycetes	Coniochaetales	Coniochaetaceae	Lecythophora	canina	0	0	0	0	0	0	0	0	0	0	0	0	0	0	220	0	0	0	0	0	0	0	0	0	0	0	0	0	0	0	0	0	0	0	0	0
Seq269	no	exl	Fungi	Basidiomycota	Agaricomycetes	Cantharellales	Hydnaceae	Minimedusa	NA	0	0	0	0	0	0	0	218	0	0	0	0	0	0	0	0	0	0	0	0	0	0	0	0	0	0	0	0	0	0	0	0	0	0	0	0
Seq277	no	exl	Fungi	Ascomycota	Sordariomycetes	Sordariales	NA	NA	NA	0	0	0	0	0	0	0	0	212	0	0	0	0	0	0	0	0	0	0	0	0	0	0	0	0	0	0	0	0	0	0	0	0	0	0	0
Seq280	no	exl	Fungi	Basidiomycota	Agaricomycetes	Cantharellales	Ceratobasidiaceae	Thanatephorus	NA	0	0	0	0	0	0	0	0	0	0	0	0	0	10	0	0	0	0	0	0	0	0	0	0	0	24	0	0	0	0	175	0	0	0	0	0
Seq286	no	exl	Fungi	Mortierellomycota	Mortierellomycetes	Mortierellales	Mortierellaceae	Mortierella	NA	198	0	0	0	0	0	0	0	0	0	0	0	0	0	0	0	0	0	0	0	0	0	0	0	0	0	0	0	0	0	0	0	0	0	0	0
Seq288	no	exl	Fungi	Ascomycota	Dothideomycetes	Pleosporales	Neopyrenochaetaceae	Neopyrenochaeta	acicola	4	0	0	41	0	4	1	0	0	38	0	0	0	0	0	0	1	13	0	0	0	0	0	0	7	0	0	0	0	0	0	0	0	0	0	0
Seq289	no	exl	NA	NA	NA	NA	NA	NA	NA	0	0	0	0	0	0	0	52	139	0	0	0	0	0	0	0	2	0	0	0	0	0	0	0	0	0	0	0	0	0	0	0	0	0	0	0
Seq297	no	exl	Fungi	Basidiomycota	Agaricomycetes	Corticiales	Corticiaceae	Waitea	arvalis	0	0	0	0	0	0	0	0	0	0	0	0	0	0	0	0	0	0	0	0	0	0	0	0	0	0	0	0	0	0	0	183	0	0	0	0
Seq299	no	exl	Fungi	Ascomycota	Sordariomycetes	NA	NA	NA	NA	0	0	0	0	0	0	0	0	0	0	0	0	0	0	0	180	0	0	0	0	0	0	0	0	0	0	0	0	0	0	0	0	0	0	0	0
Seq306	no	exl	Fungi	Mortierellomycota	Mortierellomycetes	Mortierellales	Mortierellaceae	Mortierella	NA	175	0	0	0	0	0	0	0	0	0	0	0	0	0	0	0	0	0	0	0	0	0	0	0	0	0	0	0	0	0	0	0	0	0	0	0
Seq318	no	exl	Fungi	Mucoromycota	Mucoromycetes	Mucorales	Mucoraceae	Actinomucor	elegans	0	0	0	0	0	0	0	0	0	0	0	0	0	0	0	0	0	0	0	0	0	0	0	0	0	0	0	0	0	0	0	0	0	161	0	0
Seq328	no	exl	NA	NA	NA	NA	NA	NA	NA	0	154	0	0	0	0	0	0	0	0	0	0	0	0	0	0	0	0	0	0	0	0	0	0	0	0	0	0	0	0	0	0	0	0	0	0
Seq329	no	exl	NA	NA	NA	NA	NA	NA	NA	0	0	0	0	0	0	0	0	0	0	0	0	0	0	0	0	0	0	153	0	0	0	0	0	0	0	0	0	0	0	0	0	0	0	0	0
Seq332	no	exl	Metazoa	Nematoda	Chromadorea	Rhabditida	Cephalobidae	Acrobeloides	NA	0	0	0	0	0	0	0	0	0	0	0	0	0	146	0	0	0	0	0	0	0	0	0	0	0	0	0	0	0	0	0	0	0	0	0	0
Seq333	no	exl	Fungi	Ascomycota	Sordariomycetes	NA	NA	NA	NA	0	0	0	0	0	0	0	0	0	0	0	0	0	0	0	0	0	0	0	0	144	0	0	0	0	0	0	0	0	0	0	0	0	0	0	0
Seq334	no	exl	NA	NA	NA	NA	NA	NA	NA	0	0	0	7	2	1	9	1	4	54	1	0	0	0	0	0	0	7	23	5	0	0	2	6	4	1	1	1	3	0	3	1	4	3	0	0
Seq339	no	exl	Fungi	Ascomycota	Sordariomycetes	Coniochaetales	NA	NA	NA	0	0	0	0	0	0	0	0	0	0	0	0	139	0	0	0	0	0	0	0	0	0	0	0	0	0	0	0	0	0	0	0	0	0	0	0
Seq343	no	exl	Fungi	Ascomycota	Eurotiomycetes	Eurotiales	Aspergillaceae	Penicillium	bialowiezense	0	0	137	0	0	0	0	0	0	0	0	0	0	0	0	0	0	0	0	0	0	0	0	0	0	0	0	0	0	0	0	0	0	0	0	0
Seq344	no	exl	NA	NA	NA	NA	NA	NA	NA	0	0	0	0	0	0	14	4	3	46	1	0	0	0	0	0	3	6	35	1	1	0	0	1	2	1	1	2	3	0	2	1	3	4	0	1
Seq345	no	exl	Fungi	Ascomycota	Sordariomycetes	Hypocreales	Hypocreaceae	Trichoderma	koningii	0	0	0	0	0	0	0	0	0	0	0	0	0	0	0	0	0	0	0	0	0	135	0	0	0	0	0	0	0	0	0	0	0	0	0	0
Seq346	no	exl	Fungi	Basidiomycota	Cystobasidiomycetes	Cystobasidiales	Cystobasidiaceae	Occultifur	NA	0	0	0	0	0	0	0	0	0	0	0	0	0	0	0	0	0	0	0	0	0	0	135	0	0	0	0	0	0	0	0	0	0	0	0	0
Seq354	no	exl	Fungi	Ascomycota	Sordariomycetes	Sordariales	Podosporaceae	Cladorrhinum	flexuosum	5	0	0	0	0	0	0	4	0	0	0	0	92	0	0	0	0	0	0	0	0	0	0	0	0	0	0	1	0	0	0	0	0	0	0	0
Seq358	no	exl	Fungi	NA	NA	NA	NA	NA	NA	0	0	0	23	0	0	0	0	0	0	0	0	0	0	0	0	0	0	69	0	0	0	0	10	0	9	0	0	0	0	0	10	0	0	7	0
Seq364	no	exl	Fungi	Ascomycota	Leotiomycetes	Helotiales	NA	NA	NA	0	0	0	0	0	0	0	0	0	0	0	0	0	0	0	0	0	0	0	0	124	0	0	0	0	0	0	0	0	0	0	0	0	0	0	0
Seq366	no	exl	Viridiplantae	NA	NA	NA	NA	NA	NA	0	0	0	0	0	0	0	110	0	4	0	0	0	0	4	0	0	0	0	0	5	0	0	0	0	0	0	0	0	0	0	0	0	0	0	0
Seq367	no	exl	Viridiplantae	Anthophyta	Eudicotyledonae	Fabales	Fabaceae	Cyamopsis	tetragonoloba	0	0	0	0	0	0	0	0	0	0	0	0	14	109	0	0	0	0	0	0	0	0	0	0	0	0	0	0	0	0	0	0	0	0	0	0
Seq369	no	exl	Fungi	Ascomycota	Sordariomycetes	Chaetosphaeriales	Chaetosphaeriaceae	Pseudophialocephala	humicola	0	0	0	0	0	0	0	0	0	0	0	0	0	0	0	0	0	0	0	0	0	0	0	0	0	122	0	0	0	0	0	0	0	0	0	0
Seq371	no	exl	NA	NA	NA	NA	NA	NA	NA	0	0	0	0	0	0	0	4	58	2	0	0	0	0	0	0	0	0	26	0	0	0	6	0	0	0	0	0	0	9	7	0	0	0	8	0
Seq377	no	exl	NA	NA	NA	NA	NA	NA	NA	0	0	117	0	0	0	0	0	0	0	0	0	0	0	0	0	0	0	0	0	0	0	0	0	0	0	0	0	0	0	0	0	0	0	0	0
Seq385	no	exl	Fungi	NA	NA	NA	NA	NA	NA	115	0	0	0	0	0	0	0	0	0	0	0	0	0	0	0	0	0	0	0	0	0	0	0	0	0	0	0	0	0	0	0	0	0	0	0
Seq387	no	exl	NA	NA	NA	NA	NA	NA	NA	0	0	0	0	0	0	53	0	0	0	0	0	0	0	15	0	0	0	0	0	0	0	6	32	0	0	0	3	0	1	1	1	0	0	0	1
Seq388	no	exl	Fungi	Basidiomycota	Agaricomycetes	Sebacinales	Serendipitaceae	Serendipita	NA	0	0	0	0	0	0	0	0	113	0	0	0	0	0	0	0	0	0	0	0	0	0	0	0	0	0	0	0	0	0	0	0	0	0	0	0
Seq397	no	exl	NA	NA	NA	NA	NA	NA	NA	0	0	6	0	0	0	0	0	0	0	0	0	0	0	0	0	0	0	0	0	0	0	0	0	0	5	0	3	64	0	0	1	0	29	0	0
Seq410	no	exl	NA	NA	NA	NA	NA	NA	NA	11	49	44	0	1	0	0	0	0	0	0	0	0	0	0	0	0	0	0	0	0	0	0	0	0	0	0	0	0	0	0	0	0	0	0	0

## Sheet: Table S5
Table S5. GH genes found in the metagenome of the cellulolytic microbial community
CAZy	PFAMs	Kingdom	Phylum	Class	Order	Family	Genus
GH38	Alpha-mann_mid,Glyco_hydro_38,Glyco_hydro_38C	Archaea	Euryarchaeota
GH95	Glyco_hyd_65N_2	Bacteria	Acidobacteria	Acidobacteriia
GH77	Glyco_hydro_77	Bacteria	Acidobacteria	Acidobacteriia
GH57	DUF1957,Glyco_hydro_57	Bacteria	Acidobacteria	Acidobacteriia
GH43	Glyco_hydro_39	Bacteria	Acidobacteria	Acidobacteriia
GH43	Glyco_hydro_39	Bacteria	Acidobacteria	Acidobacteriia
GH43	Glyco_hydro_39	Bacteria	Acidobacteria	Acidobacteriia
GH43	Glyco_hydro_39	Bacteria	Acidobacteria	Acidobacteriia
GH38	Alpha-mann_mid,Glyco_hydro_38,Glyco_hydro_38C	Bacteria	Acidobacteria	Acidobacteriia
GH38	Alpha-mann_mid,Glyco_hydro_38,Glyco_hydro_38C	Bacteria	Acidobacteria	Acidobacteriia
GH32	Glyco_hydro_32C,Glyco_hydro_32N	Bacteria	Acidobacteria	Acidobacteriia
GH31	DUF5110,Gal_mutarotas_2,Glyco_hydro_31	Bacteria	Acidobacteria	Acidobacteriia
GH31	DUF5110,Gal_mutarotas_2,Glyco_hydro_31	Bacteria	Acidobacteria	Acidobacteriia
GH31	DUF4968,DUF5110,Gal_mutarotas_2,Glyco_hydro_31	Bacteria	Acidobacteria	Acidobacteriia
GH31	DUF4968,DUF5110,Glyco_hydro_31	Bacteria	Acidobacteria	Acidobacteriia
GH30	Glyco_hydro_30,Glyco_hydro_30C	Bacteria	Acidobacteria	Acidobacteriia
GH3	Fn3-like,Glyco_hydro_3,Glyco_hydro_3_C	Bacteria	Acidobacteria	Acidobacteriia
GH3	Fn3-like,Glyco_hydro_3,Glyco_hydro_3_C,PA14	Bacteria	Acidobacteria	Acidobacteriia
GH3	Fn3-like,Glyco_hydro_3,Glyco_hydro_3_C	Bacteria	Acidobacteria	Acidobacteriia
GH3	Fn3-like,Glyco_hydro_3,Glyco_hydro_3_C	Bacteria	Acidobacteria	Acidobacteriia
GH3	Fn3-like,Glyco_hydro_3,Glyco_hydro_3_C,PA14	Bacteria	Acidobacteria	Acidobacteriia
GH20	Glyco_hydro_20,Glyco_hydro_20b	Bacteria	Acidobacteria	Acidobacteriia
GH18	Glyco_hydro_18	Bacteria	Acidobacteria	Acidobacteriia
GH18	Glyco_hydro_18	Bacteria	Acidobacteria	Acidobacteriia
GH18	Glyco_hydro_18	Bacteria	Acidobacteria	Acidobacteriia
GH15	Glucodextran_N,Glyco_hydro_15	Bacteria	Acidobacteria	Acidobacteriia
GH116	DUF608,Glyco_hydr_116N	Bacteria	Acidobacteria	Acidobacteriia
GH105	Glyco_hydro_88	Bacteria	Acidobacteria	Acidobacteriia
GH43	Glyco_hydro_43	Bacteria	Acidobacteria
GH43	Glyco_hydro_43	Bacteria	Acidobacteria
GH31	DUF4968,DUF5110,Glyco_hydro_31	Bacteria	Acidobacteria
GH31	DUF4968,DUF5110,Glyco_hydro_31	Bacteria	Acidobacteria
GH3	Fn3-like,Glyco_hydro_3,Glyco_hydro_3_C,PA14	Bacteria	Acidobacteria
GH31	Gal_mutarotas_2,Glyco_hydro_31	Bacteria	Actinobacteria	Actinomycetia	Micrococcales	Cellulomonadaceae
GH13	Alpha-amylase,CBM_20,CBM_25,Glyco_hydro_14,fn3	Bacteria	Actinobacteria	Actinomycetia	Micrococcales	Cellulomonadaceae
GH13	Alpha-amylase,CBM_20,CBM_25,Glyco_hydro_14,fn3	Bacteria	Actinobacteria	Actinomycetia	Micrococcales	Cellulomonadaceae
GH5,GH9	CBM_2,Glyco_hydro_6	Bacteria	Actinobacteria	Actinomycetia	Micrococcales	Microbacteriaceae
GH38	Alpha-mann_mid,Glyco_hydro_38,Glyco_hydro_38C	Bacteria	Actinobacteria	Actinomycetia	Micrococcales	Microbacteriaceae
GH32	Glyco_hydro_32N	Bacteria	Actinobacteria	Actinomycetia	Micrococcales	Microbacteriaceae
GH32	Glyco_hydro_32N	Bacteria	Actinobacteria	Actinomycetia	Micrococcales	Microbacteriaceae
GH31	Gal_mutarotas_2,Glyco_hydro_31	Bacteria	Actinobacteria	Actinomycetia	Micrococcales	Microbacteriaceae
GH31	GH97_C,GH97_N,Glyco_hydro_97	Bacteria	Actinobacteria	Actinomycetia	Micrococcales	Microbacteriaceae
GH3	Fn3-like,Glyco_hydro_3,Glyco_hydro_3_C	Bacteria	Actinobacteria	Actinomycetia	Micrococcales	Microbacteriaceae
GH3	Fn3-like,Glyco_hydro_3,Glyco_hydro_3_C	Bacteria	Actinobacteria	Actinomycetia	Micrococcales	Microbacteriaceae
GH3	Fn3-like,Glyco_hydro_3,Glyco_hydro_3_C	Bacteria	Actinobacteria	Actinomycetia	Micrococcales	Microbacteriaceae
GH20	Glyco_hydro_20,Glyco_hydro_20b	Bacteria	Actinobacteria	Actinomycetia	Micrococcales	Microbacteriaceae
GH20	Glyco_hydro_20,Glyco_hydro_20b	Bacteria	Actinobacteria	Actinomycetia	Micrococcales	Microbacteriaceae
GH20	Glyco_hydro_20,Glyco_hydro_20b	Bacteria	Actinobacteria	Actinomycetia	Micrococcales	Microbacteriaceae
GH20	Glyco_hydro_20,Glyco_hydro_20b	Bacteria	Actinobacteria	Actinomycetia	Micrococcales	Microbacteriaceae
GH20	Glyco_hydro_20,Glyco_hydro_20b	Bacteria	Actinobacteria	Actinomycetia	Micrococcales	Microbacteriaceae
GH20	Big_3,F5_F8_type_C,Glyco_hydro_20,Glyco_hydro_20b	Bacteria	Actinobacteria	Actinomycetia	Micrococcales	Microbacteriaceae
GH15	Glyco_hydro_15	Bacteria	Actinobacteria	Actinomycetia	Micrococcales	Microbacteriaceae
GH77	Glyco_hydro_77	Bacteria	Actinobacteria	Actinomycetia	Mycobacteriales	Mycobacteriaceae
GH77	Glyco_hydro_77	Bacteria	Actinobacteria	Actinomycetia	Mycobacteriales	Mycobacteriaceae
GH77	Glyco_hydro_77	Bacteria	Actinobacteria	Actinomycetia	Mycobacteriales	Mycobacteriaceae
GH65	Glyco_hydro_65C,Glyco_hydro_65N,Glyco_hydro_65m	Bacteria	Actinobacteria	Actinomycetia	Mycobacteriales	Mycobacteriaceae
GH65	Glyco_hydro_65C,Glyco_hydro_65N,Glyco_hydro_65m	Bacteria	Actinobacteria	Actinomycetia	Mycobacteriales	Mycobacteriaceae
GH65	Glyco_hydro_65C,Glyco_hydro_65N,Glyco_hydro_65m	Bacteria	Actinobacteria	Actinomycetia	Mycobacteriales	Mycobacteriaceae
GH57	DUF1957,Glyco_hydro_57	Bacteria	Actinobacteria	Actinomycetia	Mycobacteriales	Mycobacteriaceae
GH57	DUF1957,Glyco_hydro_57	Bacteria	Actinobacteria	Actinomycetia	Mycobacteriales	Mycobacteriaceae
GH57	DUF1957,Glyco_hydro_57	Bacteria	Actinobacteria	Actinomycetia	Mycobacteriales	Mycobacteriaceae
GH57	DUF1957,Glyco_hydro_57	Bacteria	Actinobacteria	Actinomycetia	Mycobacteriales	Mycobacteriaceae
GH5,GH9	Glyco_hydro_6	Bacteria	Actinobacteria	Actinomycetia	Mycobacteriales	Mycobacteriaceae
GH5,GH9	Glyco_hydro_6	Bacteria	Actinobacteria	Actinomycetia	Mycobacteriales	Mycobacteriaceae
GH5,GH9	Glyco_hydro_6	Bacteria	Actinobacteria	Actinomycetia	Mycobacteriales	Mycobacteriaceae
GH3	Fn3-like,Glyco_hydro_3,Glyco_hydro_3_C	Bacteria	Actinobacteria	Actinomycetia	Mycobacteriales	Mycobacteriaceae
GH3	Fn3-like,Glyco_hydro_3,Glyco_hydro_3_C	Bacteria	Actinobacteria	Actinomycetia	Mycobacteriales	Mycobacteriaceae
GH3	Fn3-like,Glyco_hydro_3,Glyco_hydro_3_C	Bacteria	Actinobacteria	Actinomycetia	Mycobacteriales	Mycobacteriaceae
GH3	Fn3-like,Glyco_hydro_3,Glyco_hydro_3_C	Bacteria	Actinobacteria	Actinomycetia	Mycobacteriales	Mycobacteriaceae
GH18,GH5,GH9	CBM_2,CBM_4_9,Glyco_hydro_18,Ricin_B_lectin,fn3	Bacteria	Actinobacteria	Actinomycetia	Mycobacteriales	Mycobacteriaceae
GH18,GH5,GH9	CBM_2,CBM_4_9,Glyco_hydro_18,Ricin_B_lectin,fn3	Bacteria	Actinobacteria	Actinomycetia	Mycobacteriales	Mycobacteriaceae
GH18,GH5,GH9	CBM_2,CBM_4_9,Glyco_hydro_18,Ricin_B_lectin,fn3	Bacteria	Actinobacteria	Actinomycetia	Mycobacteriales	Mycobacteriaceae
GH18,GH5,GH9	CBM_2,CBM_4_9,Glyco_hydro_18,Ricin_B_lectin,fn3	Bacteria	Actinobacteria	Actinomycetia	Mycobacteriales	Mycobacteriaceae
GH18,GH5,GH9	CBM_2,CBM_4_9,Glyco_hydro_18,Ricin_B_lectin,fn3	Bacteria	Actinobacteria	Actinomycetia	Mycobacteriales	Mycobacteriaceae
GH32	Glyco_hydro_32N,Glyco_hydro_43	Bacteria	Actinobacteria	Actinomycetia	Mycobacteriales	Nocardiaceae
GH18,GH19	CBM_5_12,Glyco_hydro_19,Ricin_B_lectin	Bacteria	Actinobacteria	Actinomycetia	Mycobacteriales	Nocardiaceae
GH32	Glyco_hydro_32C,Glyco_hydro_32N	Bacteria	Actinobacteria	Actinomycetia	Bifidobacteriales
GH5,GH9	CBM_2,Glyco_hydro_6	Bacteria	Actinobacteria	Actinomycetia	Frankiales
GH3	Fn3-like,Glyco_hydro_3,Glyco_hydro_3_C	Bacteria	Actinobacteria	Actinomycetia	Frankiales
GH18	CBM_2,Glyco_hydro_18	Bacteria	Actinobacteria	Actinomycetia	Frankiales
GH15	Glucodextran_C,Glucodextran_N,Glyco_hydro_15	Bacteria	Actinobacteria	Actinomycetia	Frankiales
GT4	Glyco_hydro_4,Glyco_hydro_4C	Bacteria	Actinobacteria	Actinomycetia	Micromonosporales
GH65	Glyco_hydro_65C,Glyco_hydro_65N,Glyco_hydro_65m	Bacteria	Actinobacteria	Actinomycetia	Micromonosporales
GH5,GH9	CBM_2,Glyco_hydro_6	Bacteria	Actinobacteria	Actinomycetia	Micromonosporales
GH5,GH9	CBM_2,Cellulase,Glyco_hydro_12	Bacteria	Actinobacteria	Actinomycetia	Micromonosporales
GH43	Glyco_hydro_43,RicinB_lectin_2	Bacteria	Actinobacteria	Actinomycetia	Micromonosporales
GH43	Glyco_hydro_43,RicinB_lectin_2	Bacteria	Actinobacteria	Actinomycetia	Micromonosporales
GH31	Gal_mutarotas_2,Glyco_hydro_31	Bacteria	Actinobacteria	Actinomycetia	Micromonosporales
GH3	Fn3-like,Glyco_hydro_3,Glyco_hydro_3_C	Bacteria	Actinobacteria	Actinomycetia	Micromonosporales
GH3	Fn3-like,Glyco_hydro_3,Glyco_hydro_3_C	Bacteria	Actinobacteria	Actinomycetia	Micromonosporales
GH3	CBM_2,Glyco_hydro_3,Glyco_hydro_3_C,fn3	Bacteria	Actinobacteria	Actinomycetia	Micromonosporales
GH20	CBM_6,Glyco_hydro_20,Glyco_hydro_20b	Bacteria	Actinobacteria	Actinomycetia	Micromonosporales
GH18,GH5,GH9	CBM_2,CBM_4_9,Calx-beta,Cellulase,Glyco_hydro_18,PE,fn3	Bacteria	Actinobacteria	Actinomycetia	Micromonosporales
GH18,GH5,GH9	CBM_2,Calx-beta,Cellulase,Glyco_hydro_18,PE,fn3	Bacteria	Actinobacteria	Actinomycetia	Micromonosporales
GH105	CBM_6,Glyco_hydro_88	Bacteria	Actinobacteria	Actinomycetia	Micromonosporales
GH31	Gal_mutarotas_2,Glyco_hydro_31	Bacteria	Actinobacteria	Actinomycetia	Propionibacteriales
GH3	Fn3-like,Glyco_hydro_3,Glyco_hydro_3_C,PA14	Bacteria	Actinobacteria	Actinomycetia	Propionibacteriales
GH6	CBM_2,Glyco_hydro_6	Bacteria	Actinobacteria	Actinomycetia	Pseudonocardiales
GH6	CBM_2,Glyco_hydro_6	Bacteria	Actinobacteria	Actinomycetia	Pseudonocardiales
GH5,GH9	CBM_2,CBM_3,Glyco_hydro_9,fn3	Bacteria	Actinobacteria	Actinomycetia	Pseudonocardiales
GH5,GH9	CBM_2,CBM_3,Glyco_hydro_9,fn3	Bacteria	Actinobacteria	Actinomycetia	Pseudonocardiales
GH3	Fn3-like,Glyco_hydro_3,Glyco_hydro_3_C,NPCBM_assoc,PA14	Bacteria	Actinobacteria	Actinomycetia	Pseudonocardiales
GH105	Glyco_hydro_88	Bacteria	Actinobacteria	Actinomycetia	Pseudonocardiales
GT4	Glyco_hydro_4,Glyco_hydro_4C	Bacteria	Actinobacteria	Actinomycetia	Streptosporangiales
GT4	Glyco_hydro_4,Glyco_hydro_4C	Bacteria	Actinobacteria	Actinomycetia	Streptosporangiales
GH95	Glyco_hyd_65N_2,Laminin_G_3,NPCBM_assoc,Ricin_B_lectin	Bacteria	Actinobacteria	Actinomycetia	Streptosporangiales
GH95	Glyco_hyd_65N_2,RicinB_lectin_2	Bacteria	Actinobacteria	Actinomycetia	Streptosporangiales
GH95	Glyco_hyd_65N_2,Laminin_G_3,NPCBM_assoc,Ricin_B_lectin	Bacteria	Actinobacteria	Actinomycetia	Streptosporangiales
GH77	Glyco_hydro_77	Bacteria	Actinobacteria	Actinomycetia	Streptosporangiales
GH63	Glyco_hydro_63,Trehalase	Bacteria	Actinobacteria	Actinomycetia	Streptosporangiales
GH63	Glyco_hydro_63,Trehalase	Bacteria	Actinobacteria	Actinomycetia	Streptosporangiales
GH6	CBM_2,CBM_3,Glyco_hydro_6,fn3	Bacteria	Actinobacteria	Actinomycetia	Streptosporangiales
GH6	CBM_2,Glyco_hydro_6	Bacteria	Actinobacteria	Actinomycetia	Streptosporangiales
GH6	CBM_2,Glyco_hydro_6	Bacteria	Actinobacteria	Actinomycetia	Streptosporangiales
GH5,GH9	CBM_2,Glyco_hydro_6	Bacteria	Actinobacteria	Actinomycetia	Streptosporangiales
GH5,GH9	CelD_N,Glyco_hydro_9	Bacteria	Actinobacteria	Actinomycetia	Streptosporangiales
GH5,GH9	CBM_2,CBM_4_9,CelD_N,Glyco_hydro_9	Bacteria	Actinobacteria	Actinomycetia	Streptosporangiales
GH5,GH9	CBM_2,CBM_4_9,CelD_N,Glyco_hydro_9,fn3	Bacteria	Actinobacteria	Actinomycetia	Streptosporangiales
GH5,GH66,GH9	CBM_2,CBM_3,Glyco_hydro_9,fn3	Bacteria	Actinobacteria	Actinomycetia	Streptosporangiales
GH5	CBM_2,Glyco_hydro_30C,RicinB_lectin_2,fn3	Bacteria	Actinobacteria	Actinomycetia	Streptosporangiales
GH43	F5_F8_type_C,Glyco_hydro_39	Bacteria	Actinobacteria	Actinomycetia	Streptosporangiales
GH31	Gal_mutarotas_2,Glyco_hydro_31	Bacteria	Actinobacteria	Actinomycetia	Streptosporangiales
GH31	CBM_20,CBM_6,DUF5110,Glyco_hydro_31	Bacteria	Actinobacteria	Actinomycetia	Streptosporangiales
GH31	Gal_mutarotas_2,Glyco_hydro_31	Bacteria	Actinobacteria	Actinomycetia	Streptosporangiales
GH3	CBM_6,Fn3-like,Glyco_hydro_3,Glyco_hydro_3_C	Bacteria	Actinobacteria	Actinomycetia	Streptosporangiales
GH3	Fn3-like,Glyco_hydro_3,Glyco_hydro_3_C,PA14	Bacteria	Actinobacteria	Actinomycetia	Streptosporangiales
GH3	Fn3-like,Glyco_hydro_3,Glyco_hydro_3_C	Bacteria	Actinobacteria	Actinomycetia	Streptosporangiales
GH3	Fn3-like,Glyco_hydro_3,Glyco_hydro_3_C,PA14	Bacteria	Actinobacteria	Actinomycetia	Streptosporangiales
GH3	Fn3-like,Glyco_hydro_3,Glyco_hydro_3_C	Bacteria	Actinobacteria	Actinomycetia	Streptosporangiales
GH3	Glyco_hydro_3,Glyco_hydro_3_C	Bacteria	Actinobacteria	Actinomycetia	Streptosporangiales
GH3	CBM_2,Glyco_hydro_3,Glyco_hydro_3_C,fn3	Bacteria	Actinobacteria	Actinomycetia	Streptosporangiales
GH20	Glyco_hydro_20,Glyco_hydro_20b	Bacteria	Actinobacteria	Actinomycetia	Streptosporangiales
GH20	Glyco_hydro_20,Glyco_hydro_20b	Bacteria	Actinobacteria	Actinomycetia	Streptosporangiales
GH20	F5_F8_type_C,Glyco_hydro_20,Glyco_hydro_20b	Bacteria	Actinobacteria	Actinomycetia	Streptosporangiales
GH20	Glyco_hydro_20,Glyco_hydro_20b	Bacteria	Actinobacteria	Actinomycetia	Streptosporangiales
GH18,GH5,GH9	CBM_2,CBM_4_9,Calx-beta,Cellulase,Glyco_hydro_18,PE,fn3	Bacteria	Actinobacteria	Actinomycetia	Streptosporangiales
GH18	CBM_2,CBM_4_9,Glyco_hydro_18,fn3	Bacteria	Actinobacteria	Actinomycetia	Streptosporangiales
GH18	CBM_2,CBM_5_12,Glyco_hydro_18,fn3	Bacteria	Actinobacteria	Actinomycetia	Streptosporangiales
GH18	Glyco_hydro_18	Bacteria	Actinobacteria	Actinomycetia	Streptosporangiales
GH18	Glyco_hydro_18	Bacteria	Actinobacteria	Actinomycetia	Streptosporangiales
GH18	CBM_2,Glyco_hydro_18,fn3	Bacteria	Actinobacteria	Actinomycetia	Streptosporangiales
GH18	CBM_2,Glyco_hydro_18	Bacteria	Actinobacteria	Actinomycetia	Streptosporangiales
CBM6,GH43	CBM_4_9,CBM_6,Glyco_hydro_43	Bacteria	Actinobacteria	Actinomycetia	Streptosporangiales
GH77	Glyco_hydro_77	Bacteria	Actinobacteria	Rubrobacteria
GH65	Glyco_hydro_65C,Glyco_hydro_65N,Glyco_hydro_65m	Bacteria	Actinobacteria	Rubrobacteria
GT4	Glyco_hydro_4,Glyco_hydro_4C	Bacteria	Actinobacteria
GH95	Glyco_hyd_65N_2	Bacteria	Actinobacteria
GH95	Glyco_hyd_65N_2	Bacteria	Actinobacteria
GH8	Glyco_hydro_8	Bacteria	Actinobacteria
GH68	Glyco_hydro_68	Bacteria	Actinobacteria
GH68	Glyco_hydro_68	Bacteria	Actinobacteria
GH65	Glyco_hydro_65C,Glyco_hydro_65N,Glyco_hydro_65m	Bacteria	Actinobacteria
GH6	CBM_2,Glyco_hydro_6	Bacteria	Actinobacteria
GH5,GH9	CBM_2,CBM_4_9,CelD_N,Glyco_hydro_9	Bacteria	Actinobacteria
GH5,GH9	CBM_2,Glyco_hydro_6	Bacteria	Actinobacteria
GH5,GH9	CBM_2,Glyco_hydro_6	Bacteria	Actinobacteria
GH5,GH9	CBM_2,Glyco_hydro_6	Bacteria	Actinobacteria
GH5,GH66,GH9	CBM_2,CBM_3,Glyco_hydro_9,fn3	Bacteria	Actinobacteria
GH32	Glyco_hydro_32N	Bacteria	Actinobacteria
GH32	Glyco_hydro_32N	Bacteria	Actinobacteria
GH31	Gal_mutarotas_2,Glyco_hydro_31	Bacteria	Actinobacteria
GH31	Gal_mutarotas_2,Glyco_hydro_31	Bacteria	Actinobacteria
GH31	GH97_C,GH97_N,Glyco_hydro_97	Bacteria	Actinobacteria
GH31	Gal_mutarotas_2,Glyco_hydro_31	Bacteria	Actinobacteria
GH31	GH97_C,GH97_N,Glyco_hydro_97,NPCBM,NPCBM_assoc,RicinB_lectin_2	Bacteria	Actinobacteria
GH31	GH97_C,GH97_N,Glyco_hydro_97,NPCBM,NPCBM_assoc,RicinB_lectin_2	Bacteria	Actinobacteria
GH31	GH97_C,GH97_N,Glyco_hydro_97,NPCBM,NPCBM_assoc,RicinB_lectin_2	Bacteria	Actinobacteria
GH31	GH97_C,GH97_N,Glyco_hydro_97,NPCBM,NPCBM_assoc,RicinB_lectin_2	Bacteria	Actinobacteria
GH30	Glyco_hydro_30,Glyco_hydro_30C,Ricin_B_lectin	Bacteria	Actinobacteria
GH3	Fn3-like,Glyco_hydro_3,Glyco_hydro_3_C	Bacteria	Actinobacteria
GH3	Fn3-like,Glyco_hydro_3,Glyco_hydro_3_C,PA14	Bacteria	Actinobacteria
GH3	Fn3-like,Glyco_hydro_3,Glyco_hydro_3_C	Bacteria	Actinobacteria
GH3	Fn3-like,Glyco_hydro_3,Glyco_hydro_3_C	Bacteria	Actinobacteria
GH3	Fn3-like,Glyco_hydro_3,Glyco_hydro_3_C	Bacteria	Actinobacteria
GH3	Fn3-like,Glyco_hydro_3,Glyco_hydro_3_C	Bacteria	Actinobacteria
GH3	Fn3-like,Glyco_hydro_3,Glyco_hydro_3_C,PA14	Bacteria	Actinobacteria
GH3	Glyco_hydro_3,Glyco_hydro_3_C	Bacteria	Actinobacteria
GH20	Glyco_hydro_20,Glyco_hydro_20b	Bacteria	Actinobacteria
GH18,GH19	CBM_5_12,Glyco_hydro_19,Ricin_B_lectin	Bacteria	Actinobacteria
GH18,GH19	CBM_5_12,Glyco_hydro_19,Ricin_B_lectin	Bacteria	Actinobacteria
GH18,GH19	Glyco_hydro_19	Bacteria	Actinobacteria
GH18	Glyco_hydro_18	Bacteria	Actinobacteria
GH18	Glyco_hydro_18	Bacteria	Actinobacteria
GH18	CBM_2,Glyco_hydro_18,fn3	Bacteria	Actinobacteria
GH15	Glyco_hydro_15	Bacteria	Actinobacteria
GH15	Glyco_hydro_15	Bacteria	Actinobacteria
GH15	Glyco_hydro_15	Bacteria	Actinobacteria
GH15	Glyco_hydro_15	Bacteria	Actinobacteria
GH15	Glyco_hydro_15	Bacteria	Actinobacteria
GH38	Alpha-mann_mid,Glyco_hydro_38,Glyco_hydro_38C	Bacteria	Bacteria
GH95	Glyco_hyd_65N_2	Bacteria	Bacteroidetes	Flavobacteriia	Flavobacteriales	Weeksellaceae	Elizabethkingia
GH43,GH51	Glyco_hydro_43	Bacteria	Bacteroidetes	Flavobacteriia	Flavobacteriales	Flavobacteriaceae	Flavobacterium
GH43,GH51	Glyco_hydro_43	Bacteria	Bacteroidetes	Flavobacteriia	Flavobacteriales	Flavobacteriaceae	Flavobacterium
GH43	GH43_C,Glyco_hydro_43	Bacteria	Bacteroidetes	Flavobacteriia	Flavobacteriales	Flavobacteriaceae	Flavobacterium
GH43	GH43_C,Glyco_hydro_43	Bacteria	Bacteroidetes	Flavobacteriia	Flavobacteriales	Flavobacteriaceae	Flavobacterium
GH31	DUF4968,DUF5110,Glyco_hydro_31	Bacteria	Bacteroidetes	Flavobacteriia	Flavobacteriales	Flavobacteriaceae	Flavobacterium
GH31	DUF4968,DUF5110,Gal_mutarotas_2,Glyco_hydro_31	Bacteria	Bacteroidetes	Flavobacteriia	Flavobacteriales	Flavobacteriaceae	Flavobacterium
GH31	DUF4968,DUF5110,Glyco_hydro_31,PA14	Bacteria	Bacteroidetes	Flavobacteriia	Flavobacteriales	Flavobacteriaceae	Flavobacterium
GH31	DUF4968,DUF5110,Gal_mutarotas_2,Glyco_hydro_31	Bacteria	Bacteroidetes	Flavobacteriia	Flavobacteriales	Flavobacteriaceae	Flavobacterium
GH3	Fn3-like,Glyco_hydro_3,Glyco_hydro_3_C	Bacteria	Bacteroidetes	Flavobacteriia	Flavobacteriales	Flavobacteriaceae	Flavobacterium
GH3	Fn3-like,Glyco_hydro_3,Glyco_hydro_3_C,PA14	Bacteria	Bacteroidetes	Flavobacteriia	Flavobacteriales	Flavobacteriaceae	Flavobacterium
GH3	Fn3-like,Glyco_hydro_3,Glyco_hydro_3_C,PA14	Bacteria	Bacteroidetes	Flavobacteriia	Flavobacteriales	Flavobacteriaceae	Flavobacterium
GH3	Fn3-like,Glyco_hydro_3,Glyco_hydro_3_C	Bacteria	Bacteroidetes	Flavobacteriia	Flavobacteriales	Flavobacteriaceae	Flavobacterium
GH20	CHB_HEX_C_1,F5_F8_type_C,Fn3_assoc,Glyco_hydro_20,Glyco_hydro_20b,PA14	Bacteria	Bacteroidetes	Flavobacteriia	Flavobacteriales	Flavobacteriaceae	Flavobacterium
GH20	CHB_HEX_C_1,F5_F8_type_C,Fn3_assoc,Glyco_hydro_20,Glyco_hydro_20b,PA14	Bacteria	Bacteroidetes	Flavobacteriia	Flavobacteriales	Flavobacteriaceae	Flavobacterium
GH20	CHB_HEX_C_1,F5_F8_type_C,Fn3_assoc,Glyco_hydro_20,Glyco_hydro_20b,PA14	Bacteria	Bacteroidetes	Flavobacteriia	Flavobacteriales	Flavobacteriaceae	Flavobacterium
GH20	CHB_HEX_C_1,F5_F8_type_C,Fn3_assoc,Glyco_hydro_20,Glyco_hydro_20b,PA14	Bacteria	Bacteroidetes	Flavobacteriia	Flavobacteriales	Flavobacteriaceae	Flavobacterium
GH20	CHB_HEX_C_1,F5_F8_type_C,Fn3_assoc,Glyco_hydro_20,Glyco_hydro_20b,PA14	Bacteria	Bacteroidetes	Flavobacteriia	Flavobacteriales	Flavobacteriaceae	Flavobacterium
GH130	Glyco_hydro_130	Bacteria	Bacteroidetes	Flavobacteriia	Flavobacteriales	Flavobacteriaceae	Flavobacterium
GH130	Glyco_hydro_130	Bacteria	Bacteroidetes	Flavobacteriia	Flavobacteriales	Flavobacteriaceae	Flavobacterium
GH95	Glyco_hyd_65N_2	Bacteria	Bacteroidetes	Bacteroidia	Bacteroidales	Bacteroidaceae
GH95	Glyco_hyd_65N_2,SASA	Bacteria	Bacteroidetes	Bacteroidia	Bacteroidales	Bacteroidaceae
GH31	GH97_C,GH97_N,Glyco_hydro_97	Bacteria	Bacteroidetes	Bacteroidia	Bacteroidales	Bacteroidaceae
GH31	DUF4968,DUF5110,Gal_mutarotas_2,Glyco_hydro_31	Bacteria	Bacteroidetes	Bacteroidia	Bacteroidales	Bacteroidaceae
GH31	DUF5110,Glyco_hydro_31	Bacteria	Bacteroidetes	Bacteroidia	Bacteroidales	Bacteroidaceae
GH3	F5_F8_type_C,Fn3-like,Glyco_hydro_3,Glyco_hydro_3_C	Bacteria	Bacteroidetes	Bacteroidia	Bacteroidales	Bacteroidaceae
GH3	Fn3-like,Glyco_hydro_3,Glyco_hydro_3_C	Bacteria	Bacteroidetes	Bacteroidia	Bacteroidales	Bacteroidaceae
GH3	Fn3-like,Glyco_hydro_3,Glyco_hydro_3_C	Bacteria	Bacteroidetes	Bacteroidia	Bacteroidales	Bacteroidaceae
GH3	Fn3-like,Glyco_hydro_3,Glyco_hydro_3_C	Bacteria	Bacteroidetes	Bacteroidia	Bacteroidales	Bacteroidaceae
GH3	Fn3-like,Glyco_hydro_3,Glyco_hydro_3_C,PA14	Bacteria	Bacteroidetes	Bacteroidia	Bacteroidales	Bacteroidaceae
GH3	Fn3-like,Glyco_hydro_3,Glyco_hydro_3_C	Bacteria	Bacteroidetes	Bacteroidia	Bacteroidales	Bacteroidaceae
GH3	Fn3-like,Glyco_hydro_3,Glyco_hydro_3_C,PA14	Bacteria	Bacteroidetes	Bacteroidia	Bacteroidales	Bacteroidaceae
GH18	Glyco_hydro_18,ThuA	Bacteria	Bacteroidetes	Bacteroidia	Bacteroidales	Bacteroidaceae
GH105	Glyco_hydro_88,Pectinesterase	Bacteria	Bacteroidetes	Bacteroidia	Bacteroidales	Bacteroidaceae
GH31	DUF4968,DUF5110,Gal_mutarotas_2,Glyco_hydro_31	Bacteria	Bacteroidetes	Bacteroidia	Bacteroidales	Marinilabiliaceae
GH66	Glyco_hydro_66,LRR_5	Bacteria	Bacteroidetes	Bacteroidia	Bacteroidales	Porphyromonadaceae
GH31	GH97_C,GH97_N,Glyco_hydro_97	Bacteria	Bacteroidetes	Bacteroidia	Bacteroidales	Porphyromonadaceae
GH3	Fn3-like,Glyco_hydro_3,Glyco_hydro_3_C,PA14	Bacteria	Bacteroidetes	Bacteroidia	Bacteroidales	Porphyromonadaceae
GH3	Fn3-like,Glyco_hydro_3,Glyco_hydro_3_C,PA14	Bacteria	Bacteroidetes	Bacteroidia	Bacteroidales	Porphyromonadaceae
GH116	DUF608,Glyco_hydr_116N	Bacteria	Bacteroidetes	Bacteroidia	Bacteroidales	Porphyromonadaceae
GH105	Glyco_hydro_88	Bacteria	Bacteroidetes	Bacteroidia	Bacteroidales	Porphyromonadaceae
GH31	DUF4968,DUF5110,Glyco_hydro_31	Bacteria	Bacteroidetes	Bacteroidia	Bacteroidales
GH3	Fn3-like,Glyco_hydro_3,Glyco_hydro_3_C,PA14	Bacteria	Bacteroidetes	Bacteroidia	Bacteroidales
GH3	Fn3-like,Glyco_hydro_3,Glyco_hydro_3_C,PA14	Bacteria	Bacteroidetes	Bacteroidia	Bacteroidales
GH20	CHB_HEX_C_1,F5_F8_type_C,Fn3_assoc,Glyco_hydro_20,Glyco_hydro_20b	Bacteria	Bacteroidetes	Bacteroidia	Bacteroidales
GH130	Glyco_hydro_130	Bacteria	Bacteroidetes	Bacteroidia	Bacteroidales
GH3	Fn3-like,Glyco_hydro_3,Glyco_hydro_3_C	Bacteria	Bacteroidetes	Bacteroidia
GT2	Glyco_hydro_18,Glyco_tranf_2_3,Glycos_transf_2,Polysacc_deac_1	Bacteria	Bacteroidetes	Flavobacteriia	Chryseobacterium
GH95	Glyco_hyd_65N_2,Glyco_hydro_2_N	Bacteria	Bacteroidetes	Cytophagia	Cytophagales
GH95	Glyco_hyd_65N_2	Bacteria	Bacteroidetes	Cytophagia	Cytophagales
GH95	Glyco_hyd_65N_2,Glyco_hydro_2_N	Bacteria	Bacteroidetes	Cytophagia	Cytophagales
GH95	Glyco_hyd_65N_2	Bacteria	Bacteroidetes	Cytophagia	Cytophagales
GH95	Glyco_hyd_65N_2	Bacteria	Bacteroidetes	Cytophagia	Cytophagales
GH95	Glyco_hyd_65N_2	Bacteria	Bacteroidetes	Cytophagia	Cytophagales
GH95	Glyco_hyd_65N_2	Bacteria	Bacteroidetes	Cytophagia	Cytophagales
GH95	Glyco_hyd_65N_2	Bacteria	Bacteroidetes	Cytophagia	Cytophagales
GH95	Glyco_hyd_65N_2	Bacteria	Bacteroidetes	Cytophagia	Cytophagales
GH95	Glyco_hyd_65N_2	Bacteria	Bacteroidetes	Cytophagia	Cytophagales
GH95	Glyco_hyd_65N_2	Bacteria	Bacteroidetes	Cytophagia	Cytophagales
GH95	Glyco_hyd_65N_2	Bacteria	Bacteroidetes	Cytophagia	Cytophagales
GH95	Glyco_hyd_65N_2	Bacteria	Bacteroidetes	Cytophagia	Cytophagales
GH95	Glyco_hyd_65N_2	Bacteria	Bacteroidetes	Cytophagia	Cytophagales
GH95	Glyco_hyd_65N_2	Bacteria	Bacteroidetes	Cytophagia	Cytophagales
GH95	Glyco_hyd_65N_2	Bacteria	Bacteroidetes	Cytophagia	Cytophagales
GH95	Glyco_hyd_65N_2	Bacteria	Bacteroidetes	Cytophagia	Cytophagales
GH88	Glyco_hydro_88	Bacteria	Bacteroidetes	Cytophagia	Cytophagales
GH88	Glyco_hydro_88	Bacteria	Bacteroidetes	Cytophagia	Cytophagales
GH88	Glyco_hydro_88	Bacteria	Bacteroidetes	Cytophagia	Cytophagales
GH88	Glyco_hydro_88	Bacteria	Bacteroidetes	Cytophagia	Cytophagales
GH8	Glyco_hydro_8	Bacteria	Bacteroidetes	Cytophagia	Cytophagales
GH77	Alpha-amylase,CBM_20,Glyco_hydro_77	Bacteria	Bacteroidetes	Cytophagia	Cytophagales
GH77	Alpha-amylase,CBM_20,Glyco_hydro_77	Bacteria	Bacteroidetes	Cytophagia	Cytophagales
GH77	Alpha-amylase,CBM_20,Glyco_hydro_77	Bacteria	Bacteroidetes	Cytophagia	Cytophagales
GH77	Alpha-amylase,CBM_20,Glyco_hydro_77	Bacteria	Bacteroidetes	Cytophagia	Cytophagales
GH65	Glyco_hydro_65C,Glyco_hydro_65N,Glyco_hydro_65m	Bacteria	Bacteroidetes	Cytophagia	Cytophagales
GH5,GH9	Glyco_hydro_16	Bacteria	Bacteroidetes	Cytophagia	Cytophagales
GH5,GH9	CelD_N,Glyco_hydro_9	Bacteria	Bacteroidetes	Cytophagia	Cytophagales
GH5,GH9	CelD_N,DUF1573,Glyco_hydro_9	Bacteria	Bacteroidetes	Cytophagia	Cytophagales
GH5,GH9	CelD_N,Glyco_hydro_9	Bacteria	Bacteroidetes	Cytophagia	Cytophagales
GH5,GH9	CelD_N,Glyco_hydro_9	Bacteria	Bacteroidetes	Cytophagia	Cytophagales
GH5,GH9	CBM_6,Glyco_hydro_42	Bacteria	Bacteroidetes	Cytophagia	Cytophagales
GH5,GH9	CBM_6,Glyco_hydro_42	Bacteria	Bacteroidetes	Cytophagia	Cytophagales
GH43	Glyco_hydro_39	Bacteria	Bacteroidetes	Cytophagia	Cytophagales
GH43	Glyco_hydro_43,RicinB_lectin_2	Bacteria	Bacteroidetes	Cytophagia	Cytophagales
GH43	Glyco_hydro_43,RicinB_lectin_2	Bacteria	Bacteroidetes	Cytophagia	Cytophagales
GH31	GH97_C,GH97_N,Glyco_hydro_97	Bacteria	Bacteroidetes	Cytophagia	Cytophagales
GH31	DUF4968,DUF5110,Gal_mutarotas_2,Glyco_hydro_31	Bacteria	Bacteroidetes	Cytophagia	Cytophagales
GH31	GH97_C,GH97_N,Glyco_hydro_97	Bacteria	Bacteroidetes	Cytophagia	Cytophagales
GH31	DUF4968,DUF5110,Gal_mutarotas_2,Glyco_hydro_31	Bacteria	Bacteroidetes	Cytophagia	Cytophagales
GH31	DUF4968,DUF5110,Gal_mutarotas_2,Glyco_hydro_31	Bacteria	Bacteroidetes	Cytophagia	Cytophagales
GH30	Glyco_hydro_30,Glyco_hydro_30C	Bacteria	Bacteroidetes	Cytophagia	Cytophagales
GH30	Glyco_hydro_30,Glyco_hydro_30C	Bacteria	Bacteroidetes	Cytophagia	Cytophagales
GH30	Glyco_hydro_30,Glyco_hydro_30C	Bacteria	Bacteroidetes	Cytophagia	Cytophagales
GH30	Glyco_hydro_30,Glyco_hydro_30C	Bacteria	Bacteroidetes	Cytophagia	Cytophagales
GH30	Glyco_hydro_30,Glyco_hydro_30C	Bacteria	Bacteroidetes	Cytophagia	Cytophagales
GH3	Fn3-like,Glyco_hydro_3,Glyco_hydro_3_C	Bacteria	Bacteroidetes	Cytophagia	Cytophagales
GH3	Fn3-like,Glyco_hydro_3,Glyco_hydro_3_C	Bacteria	Bacteroidetes	Cytophagia	Cytophagales
GH3	Fn3-like,Glyco_hydro_3,Glyco_hydro_3_C	Bacteria	Bacteroidetes	Cytophagia	Cytophagales
GH3	Fn3-like,Glyco_hydro_3,Glyco_hydro_3_C	Bacteria	Bacteroidetes	Cytophagia	Cytophagales
GH26	Glyco_hydro_26	Bacteria	Bacteroidetes	Cytophagia	Cytophagales
GH20	Glyco_hydro_20,Glyco_hydro_20b	Bacteria	Bacteroidetes	Cytophagia	Cytophagales
GH20	CHB_HEX,CHB_HEX_C,Glyco_hydro_20,Glyco_hydro_20b	Bacteria	Bacteroidetes	Cytophagia	Cytophagales
GH20	CHB_HEX_C_1,F5_F8_type_C,Fn3_assoc,Glyco_hydro_20,Glyco_hydro_20b	Bacteria	Bacteroidetes	Cytophagia	Cytophagales
GH20	Glyco_hydro_20,Glyco_hydro_20b	Bacteria	Bacteroidetes	Cytophagia	Cytophagales
GH18	CBM_5_12,CarboxypepD_reg,Glyco_hydro_18	Bacteria	Bacteroidetes	Cytophagia	Cytophagales
GH18	CBM_5_12,CarboxypepD_reg,Glyco_hydro_18	Bacteria	Bacteroidetes	Cytophagia	Cytophagales
GH18	CBM_5_12,CarboxypepD_reg,Glyco_hydro_18	Bacteria	Bacteroidetes	Cytophagia	Cytophagales
GH18	Glyco_hydro_18	Bacteria	Bacteroidetes	Cytophagia	Cytophagales
GH18	Glyco_hydro_18	Bacteria	Bacteroidetes	Cytophagia	Cytophagales
GH18	Glyco_hydro_18	Bacteria	Bacteroidetes	Cytophagia	Cytophagales
GH15	Glyco_hydro_15	Bacteria	Bacteroidetes	Cytophagia	Cytophagales
GH15	Glyco_hydro_15	Bacteria	Bacteroidetes	Cytophagia	Cytophagales
GH15	Glyco_hydro_15	Bacteria	Bacteroidetes	Cytophagia	Cytophagales
GH15	Glyco_hydro_15	Bacteria	Bacteroidetes	Cytophagia	Cytophagales
GH105	Glyco_hydro_88	Bacteria	Bacteroidetes	Cytophagia	Cytophagales
GT2	Glyco_hydro_26,Glyco_hydro_2_C,Glyco_transf_21	Bacteria	Bacteroidetes	Flavobacteriia	Flavobacteriales
GH95	Glyco_hyd_65N_2	Bacteria	Bacteroidetes	Flavobacteriia	Flavobacteriales
GH95	Glyco_hyd_65N_2	Bacteria	Bacteroidetes	Flavobacteriia	Flavobacteriales
GH43	Glyco_hydro_43	Bacteria	Bacteroidetes	Flavobacteriia	Flavobacteriales
GH43	Glyco_hydro_43,RicinB_lectin_2	Bacteria	Bacteroidetes	Flavobacteriia	Flavobacteriales
GH43	GH43_C,Glyco_hydro_43	Bacteria	Bacteroidetes	Flavobacteriia	Flavobacteriales
GH38	Glyco_hydro_38,Glyco_hydro_38C	Bacteria	Bacteroidetes	Flavobacteriia	Flavobacteriales
GH38	Glyco_hydro_38,Glyco_hydro_38C	Bacteria	Bacteroidetes	Flavobacteriia	Flavobacteriales
GH30	Glyco_hydro_30,Glyco_hydro_30C	Bacteria	Bacteroidetes	Flavobacteriia	Flavobacteriales
GH116	DUF608,Glyco_hydr_116N	Bacteria	Bacteroidetes	Flavobacteriia	Flavobacteriales
GT2	Glyco_hydro_26,Glyco_hydro_2_C,Glyco_transf_21	Bacteria	Bacteroidetes	Sphingobacteriia	Sphingobacteriales
GT2	Glyco_hydro_26,Glyco_hydro_2_C,Glyco_transf_21	Bacteria	Bacteroidetes	Sphingobacteriia	Sphingobacteriales
GT2	Glyco_hydro_26,Glyco_hydro_2_C,Glyco_transf_21	Bacteria	Bacteroidetes	Sphingobacteriia	Sphingobacteriales
GH95	Glyco_hyd_65N_2	Bacteria	Bacteroidetes	Sphingobacteriia	Sphingobacteriales
GH95	Glyco_hyd_65N_2	Bacteria	Bacteroidetes	Sphingobacteriia	Sphingobacteriales
GH95	Glyco_hyd_65N_2	Bacteria	Bacteroidetes	Sphingobacteriia	Sphingobacteriales
GH95	Glyco_hyd_65N_2	Bacteria	Bacteroidetes	Sphingobacteriia	Sphingobacteriales
GH95	Glyco_hyd_65N_2	Bacteria	Bacteroidetes	Sphingobacteriia	Sphingobacteriales
GH95	Glyco_hyd_65N_2	Bacteria	Bacteroidetes	Sphingobacteriia	Sphingobacteriales
GH95	Glyco_hyd_65N_2	Bacteria	Bacteroidetes	Sphingobacteriia	Sphingobacteriales
GH95	Glyco_hyd_65N_2	Bacteria	Bacteroidetes	Sphingobacteriia	Sphingobacteriales
GH95	Glyco_hyd_65N_2,Glyco_hydro_2_N	Bacteria	Bacteroidetes	Sphingobacteriia	Sphingobacteriales
GH95	Glyco_hyd_65N_2	Bacteria	Bacteroidetes	Sphingobacteriia	Sphingobacteriales
GH95	Glyco_hyd_65N_2	Bacteria	Bacteroidetes	Sphingobacteriia	Sphingobacteriales
GH95	Glyco_hyd_65N_2	Bacteria	Bacteroidetes	Sphingobacteriia	Sphingobacteriales
GH95	Glyco_hyd_65N_2	Bacteria	Bacteroidetes	Sphingobacteriia	Sphingobacteriales
GH95	Glyco_hyd_65N_2	Bacteria	Bacteroidetes	Sphingobacteriia	Sphingobacteriales
GH95	Glyco_hyd_65N_2	Bacteria	Bacteroidetes	Sphingobacteriia	Sphingobacteriales
GH95	Glyco_hyd_65N_2	Bacteria	Bacteroidetes	Sphingobacteriia	Sphingobacteriales
GH95	Glyco_hyd_65N_2,Glyco_hydro_2_N	Bacteria	Bacteroidetes	Sphingobacteriia	Sphingobacteriales
GH95	Glyco_hyd_65N_2	Bacteria	Bacteroidetes	Sphingobacteriia	Sphingobacteriales
GH95	Glyco_hyd_65N_2	Bacteria	Bacteroidetes	Sphingobacteriia	Sphingobacteriales
GH95	Glyco_hyd_65N_2	Bacteria	Bacteroidetes	Sphingobacteriia	Sphingobacteriales
GH95	Glyco_hyd_65N_2	Bacteria	Bacteroidetes	Sphingobacteriia	Sphingobacteriales
GH95	Glyco_hyd_65N_2	Bacteria	Bacteroidetes	Sphingobacteriia	Sphingobacteriales
GH88	Glyco_hydro_88	Bacteria	Bacteroidetes	Sphingobacteriia	Sphingobacteriales
GH88	Glyco_hydro_88	Bacteria	Bacteroidetes	Sphingobacteriia	Sphingobacteriales
GH77	CBM_20,Glyco_hydro_77	Bacteria	Bacteroidetes	Sphingobacteriia	Sphingobacteriales
GH77	CBM_20,Glyco_hydro_77	Bacteria	Bacteroidetes	Sphingobacteriia	Sphingobacteriales
GH77	Alpha-amylase,Glyco_hydro_77	Bacteria	Bacteroidetes	Sphingobacteriia	Sphingobacteriales
GH77	CBM_20,Glyco_hydro_77	Bacteria	Bacteroidetes	Sphingobacteriia	Sphingobacteriales
GH77	CBM_20,Glyco_hydro_77	Bacteria	Bacteroidetes	Sphingobacteriia	Sphingobacteriales
GH77	CBM_20,Glyco_hydro_77	Bacteria	Bacteroidetes	Sphingobacteriia	Sphingobacteriales
GH77	CBM_20,Glyco_hydro_77	Bacteria	Bacteroidetes	Sphingobacteriia	Sphingobacteriales
GH77	Alpha-amylase,Glyco_hydro_77	Bacteria	Bacteroidetes	Sphingobacteriia	Sphingobacteriales
GH66	Glyco_hydro_66,LRR_5	Bacteria	Bacteroidetes	Sphingobacteriia	Sphingobacteriales
GH65	Glyco_hydro_65C,Glyco_hydro_65N,Glyco_hydro_65m	Bacteria	Bacteroidetes	Sphingobacteriia	Sphingobacteriales
GH65	Glyco_hydro_65C,Glyco_hydro_65N,Glyco_hydro_65m	Bacteria	Bacteroidetes	Sphingobacteriia	Sphingobacteriales
GH65	Glyco_hydro_65C,Glyco_hydro_65N,Glyco_hydro_65m	Bacteria	Bacteroidetes	Sphingobacteriia	Sphingobacteriales
GH5,GH9	CelD_N,Glyco_hydro_9,Polysacc_deac_1	Bacteria	Bacteroidetes	Sphingobacteriia	Sphingobacteriales
GH5,GH9	CelD_N,Glyco_hydro_9,Polysacc_deac_1	Bacteria	Bacteroidetes	Sphingobacteriia	Sphingobacteriales
GH5,GH9	CelD_N,Glyco_hydro_9,Polysacc_deac_1	Bacteria	Bacteroidetes	Sphingobacteriia	Sphingobacteriales
GH5,GH9	CelD_N,Glyco_hydro_9,Polysacc_deac_1	Bacteria	Bacteroidetes	Sphingobacteriia	Sphingobacteriales
GH5,GH9	Glyco_hydro_18	Bacteria	Bacteroidetes	Sphingobacteriia	Sphingobacteriales
GH5,GH9	Glyco_hydro_18	Bacteria	Bacteroidetes	Sphingobacteriia	Sphingobacteriales
GH5,GH9	Glyco_hydro_18	Bacteria	Bacteroidetes	Sphingobacteriia	Sphingobacteriales
GH5,GH9	Glyco_hydro_18	Bacteria	Bacteroidetes	Sphingobacteriia	Sphingobacteriales
GH43,GH51	Glyco_hydro_43	Bacteria	Bacteroidetes	Sphingobacteriia	Sphingobacteriales
GH43,GH51	Glyco_hydro_43	Bacteria	Bacteroidetes	Sphingobacteriia	Sphingobacteriales
GH43	Glyco_hydro_43,RicinB_lectin_2	Bacteria	Bacteroidetes	Sphingobacteriia	Sphingobacteriales
GH43	Glyco_hydro_39	Bacteria	Bacteroidetes	Sphingobacteriia	Sphingobacteriales
GH43	Glyco_hydro_39	Bacteria	Bacteroidetes	Sphingobacteriia	Sphingobacteriales
GH43	Glyco_hydro_39	Bacteria	Bacteroidetes	Sphingobacteriia	Sphingobacteriales
GH38	Glyco_hydro_38,Glyco_hydro_38C	Bacteria	Bacteroidetes	Sphingobacteriia	Sphingobacteriales
GH38	Alpha-mann_mid,Glyco_hydro_38,Glyco_hydro_38C	Bacteria	Bacteroidetes	Sphingobacteriia	Sphingobacteriales
GH38	Alpha-mann_mid,Glyco_hydro_38,Glyco_hydro_38C	Bacteria	Bacteroidetes	Sphingobacteriia	Sphingobacteriales
GH38	Alpha-mann_mid,Glyco_hydro_38,Glyco_hydro_38C	Bacteria	Bacteroidetes	Sphingobacteriia	Sphingobacteriales
GH38	Alpha-mann_mid,Glyco_hydro_38,Glyco_hydro_38C	Bacteria	Bacteroidetes	Sphingobacteriia	Sphingobacteriales
GH32	DUF4975,Glyco_hydro_32N,Glyco_hydro_43	Bacteria	Bacteroidetes	Sphingobacteriia	Sphingobacteriales
GH31,GH97	GH97_C,GH97_N,Glyco_hydro_97	Bacteria	Bacteroidetes	Sphingobacteriia	Sphingobacteriales
GH31,GH97	GH97_C,GH97_N,Glyco_hydro_97	Bacteria	Bacteroidetes	Sphingobacteriia	Sphingobacteriales
GH31,GH97	GH97_C,GH97_N,Glyco_hydro_97	Bacteria	Bacteroidetes	Sphingobacteriia	Sphingobacteriales
GH31,GH97	GH97_C,GH97_N,Glyco_hydro_97	Bacteria	Bacteroidetes	Sphingobacteriia	Sphingobacteriales
GH31,GH97	GH97_C,GH97_N,Glyco_hydro_97	Bacteria	Bacteroidetes	Sphingobacteriia	Sphingobacteriales
GH31	DUF4968,DUF5110,Gal_mutarotas_2,Glyco_hydro_31	Bacteria	Bacteroidetes	Sphingobacteriia	Sphingobacteriales
GH31	Glyco_hydro_31	Bacteria	Bacteroidetes	Sphingobacteriia	Sphingobacteriales
GH31	DUF4968,DUF5110,Esterase,Gal_mutarotas_2,Glyco_hydro_31	Bacteria	Bacteroidetes	Sphingobacteriia	Sphingobacteriales
GH31	GH97_C,GH97_N,Glyco_hydro_97	Bacteria	Bacteroidetes	Sphingobacteriia	Sphingobacteriales
GH31	GH97_C,GH97_N,Glyco_hydro_97	Bacteria	Bacteroidetes	Sphingobacteriia	Sphingobacteriales
GH31	DUF4968,DUF5110,Esterase,Gal_mutarotas_2,Glyco_hydro_31	Bacteria	Bacteroidetes	Sphingobacteriia	Sphingobacteriales
GH31	GH97_C,GH97_N,Glyco_hydro_97	Bacteria	Bacteroidetes	Sphingobacteriia	Sphingobacteriales
GH31	DUF4968,DUF5110,Gal_mutarotas_2,Glyco_hydro_31	Bacteria	Bacteroidetes	Sphingobacteriia	Sphingobacteriales
GH31	DUF5110,Gal_mutarotas_2,Glyco_hydro_31	Bacteria	Bacteroidetes	Sphingobacteriia	Sphingobacteriales
GH31	DUF4968,DUF5110,Gal_mutarotas_2,Glyco_hydro_31,PA14	Bacteria	Bacteroidetes	Sphingobacteriia	Sphingobacteriales
GH31	DUF4968,DUF5110,Gal_mutarotas_2,Glyco_hydro_31	Bacteria	Bacteroidetes	Sphingobacteriia	Sphingobacteriales
GH31	DUF4968,DUF5110,Gal_mutarotas_2,Glyco_hydro_31,PA14	Bacteria	Bacteroidetes	Sphingobacteriia	Sphingobacteriales
GH31	GH97_C,GH97_N,Glyco_hydro_97	Bacteria	Bacteroidetes	Sphingobacteriia	Sphingobacteriales
GH31	DUF4968,DUF5110,Gal_mutarotas_2,Glyco_hydro_31	Bacteria	Bacteroidetes	Sphingobacteriia	Sphingobacteriales
GH31	DUF4968,DUF5110,Gal_mutarotas_2,Glyco_hydro_31,PA14	Bacteria	Bacteroidetes	Sphingobacteriia	Sphingobacteriales
GH31	DUF4968,DUF5110,Gal_mutarotas_2,Glyco_hydro_31	Bacteria	Bacteroidetes	Sphingobacteriia	Sphingobacteriales
GH31	DUF4968,DUF5110,Gal_mutarotas_2,Glyco_hydro_31,PA14	Bacteria	Bacteroidetes	Sphingobacteriia	Sphingobacteriales
GH31	DUF4968,DUF5110,Gal_mutarotas_2,Glyco_hydro_31,PA14	Bacteria	Bacteroidetes	Sphingobacteriia	Sphingobacteriales
GH31	GH97_C,GH97_N,Glyco_hydro_97	Bacteria	Bacteroidetes	Sphingobacteriia	Sphingobacteriales
GH31	DUF4968,DUF5110,Gal_mutarotas_2,Glyco_hydro_31,PA14	Bacteria	Bacteroidetes	Sphingobacteriia	Sphingobacteriales
GH31	DUF4968,DUF5110,Gal_mutarotas_2,Glyco_hydro_31	Bacteria	Bacteroidetes	Sphingobacteriia	Sphingobacteriales
GH31	DUF4968,DUF5110,Gal_mutarotas_2,Glyco_hydro_31	Bacteria	Bacteroidetes	Sphingobacteriia	Sphingobacteriales
GH31	DUF4968,DUF5110,Gal_mutarotas_2,Glyco_hydro_31,PA14	Bacteria	Bacteroidetes	Sphingobacteriia	Sphingobacteriales
GH31	DUF4968,DUF5110,Esterase,Gal_mutarotas_2,Glyco_hydro_31	Bacteria	Bacteroidetes	Sphingobacteriia	Sphingobacteriales
GH31	DUF4968,DUF5110,Gal_mutarotas_2,Glyco_hydro_31,PA14	Bacteria	Bacteroidetes	Sphingobacteriia	Sphingobacteriales
GH31	GH97_C,GH97_N,Glyco_hydro_97	Bacteria	Bacteroidetes	Sphingobacteriia	Sphingobacteriales
GH31	DUF4968,DUF5110,Gal_mutarotas_2,Glyco_hydro_31	Bacteria	Bacteroidetes	Sphingobacteriia	Sphingobacteriales
GH31	GH97_C,GH97_N,Glyco_hydro_97	Bacteria	Bacteroidetes	Sphingobacteriia	Sphingobacteriales
GH30	Glyco_hydro_30,Glyco_hydro_30C	Bacteria	Bacteroidetes	Sphingobacteriia	Sphingobacteriales
GH30	Glyco_hydro_30,Glyco_hydro_30C	Bacteria	Bacteroidetes	Sphingobacteriia	Sphingobacteriales
GH30	Glyco_hydro_30,Glyco_hydro_30C	Bacteria	Bacteroidetes	Sphingobacteriia	Sphingobacteriales
GH30	Glyco_hydro_30,Glyco_hydro_30C	Bacteria	Bacteroidetes	Sphingobacteriia	Sphingobacteriales
GH30	Glyco_hydro_30,Glyco_hydro_30C	Bacteria	Bacteroidetes	Sphingobacteriia	Sphingobacteriales
GH30	Glyco_hydro_30,Glyco_hydro_30C	Bacteria	Bacteroidetes	Sphingobacteriia	Sphingobacteriales
GH30	Glyco_hydro_30,Glyco_hydro_30C	Bacteria	Bacteroidetes	Sphingobacteriia	Sphingobacteriales
GH30	Glyco_hydro_30,Glyco_hydro_30C	Bacteria	Bacteroidetes	Sphingobacteriia	Sphingobacteriales
GH30	Glyco_hydro_30,Glyco_hydro_30C	Bacteria	Bacteroidetes	Sphingobacteriia	Sphingobacteriales
GH30	Glyco_hydro_30,Glyco_hydro_30C	Bacteria	Bacteroidetes	Sphingobacteriia	Sphingobacteriales
GH30	Big_2,Glyco_hydro_30,Glyco_hydro_30C,RicinB_lectin_2	Bacteria	Bacteroidetes	Sphingobacteriia	Sphingobacteriales
GH30	Glyco_hydro_30,Glyco_hydro_30C	Bacteria	Bacteroidetes	Sphingobacteriia	Sphingobacteriales
GH30	Glyco_hydro_30,Glyco_hydro_30C	Bacteria	Bacteroidetes	Sphingobacteriia	Sphingobacteriales
GH30	Glyco_hydro_30,Glyco_hydro_30C	Bacteria	Bacteroidetes	Sphingobacteriia	Sphingobacteriales
GH3	Fn3-like,Glyco_hydro_3,Glyco_hydro_3_C	Bacteria	Bacteroidetes	Sphingobacteriia	Sphingobacteriales
GH3	Fn3-like,Glyco_hydro_3,Glyco_hydro_3_C	Bacteria	Bacteroidetes	Sphingobacteriia	Sphingobacteriales
GH3	Fn3-like,Glyco_hydro_3,Glyco_hydro_3_C,PA14	Bacteria	Bacteroidetes	Sphingobacteriia	Sphingobacteriales
GH3	F5_F8_type_C,Glyco_hydro_3,Glyco_hydro_3_C,fn3	Bacteria	Bacteroidetes	Sphingobacteriia	Sphingobacteriales
GH3	Fn3-like,Glyco_hydro_3,Glyco_hydro_3_C	Bacteria	Bacteroidetes	Sphingobacteriia	Sphingobacteriales
GH3	Fn3-like,Glyco_hydro_3,Glyco_hydro_3_C,PA14	Bacteria	Bacteroidetes	Sphingobacteriia	Sphingobacteriales
GH3	F5_F8_type_C,Fn3-like,Glyco_hydro_3,Glyco_hydro_3_C	Bacteria	Bacteroidetes	Sphingobacteriia	Sphingobacteriales
GH3	Fn3-like,Glyco_hydro_3,Glyco_hydro_3_C,PA14	Bacteria	Bacteroidetes	Sphingobacteriia	Sphingobacteriales
GH3	F5_F8_type_C,Fn3-like,Glyco_hydro_3,Glyco_hydro_3_C	Bacteria	Bacteroidetes	Sphingobacteriia	Sphingobacteriales
GH3	Fn3-like,Glyco_hydro_3,Glyco_hydro_3_C	Bacteria	Bacteroidetes	Sphingobacteriia	Sphingobacteriales
GH3	Fn3-like,Glyco_hydro_3,Glyco_hydro_3_C	Bacteria	Bacteroidetes	Sphingobacteriia	Sphingobacteriales
GH3	Fn3-like,Glyco_hydro_3,Glyco_hydro_3_C,PA14	Bacteria	Bacteroidetes	Sphingobacteriia	Sphingobacteriales
GH3	F5_F8_type_C,Glyco_hydro_3,Glyco_hydro_3_C,fn3	Bacteria	Bacteroidetes	Sphingobacteriia	Sphingobacteriales
GH3	F5_F8_type_C,Fn3-like,Glyco_hydro_3,Glyco_hydro_3_C	Bacteria	Bacteroidetes	Sphingobacteriia	Sphingobacteriales
GH3	Fn3-like,Glyco_hydro_3,Glyco_hydro_3_C	Bacteria	Bacteroidetes	Sphingobacteriia	Sphingobacteriales
GH3	Fn3-like,Glyco_hydro_3,Glyco_hydro_3_C	Bacteria	Bacteroidetes	Sphingobacteriia	Sphingobacteriales
GH3	Fn3-like,Glyco_hydro_3,Glyco_hydro_3_C	Bacteria	Bacteroidetes	Sphingobacteriia	Sphingobacteriales
GH3	Fn3-like,Glyco_hydro_3,Glyco_hydro_3_C,PA14	Bacteria	Bacteroidetes	Sphingobacteriia	Sphingobacteriales
GH3	Fn3-like,Glyco_hydro_3,Glyco_hydro_3_C	Bacteria	Bacteroidetes	Sphingobacteriia	Sphingobacteriales
GH3	Fn3-like,Glyco_hydro_3,Glyco_hydro_3_C	Bacteria	Bacteroidetes	Sphingobacteriia	Sphingobacteriales
GH3	Fn3-like,Glyco_hydro_3,Glyco_hydro_3_C,PA14	Bacteria	Bacteroidetes	Sphingobacteriia	Sphingobacteriales
GH3	Fn3-like,Glyco_hydro_3,Glyco_hydro_3_C	Bacteria	Bacteroidetes	Sphingobacteriia	Sphingobacteriales
GH3	Fn3-like,Glyco_hydro_3,Glyco_hydro_3_C	Bacteria	Bacteroidetes	Sphingobacteriia	Sphingobacteriales
GH3	Fn3-like,Glyco_hydro_3,Glyco_hydro_3_C	Bacteria	Bacteroidetes	Sphingobacteriia	Sphingobacteriales
GH3	F5_F8_type_C,Glyco_hydro_3,Glyco_hydro_3_C,fn3	Bacteria	Bacteroidetes	Sphingobacteriia	Sphingobacteriales
GH3	Fn3-like,Glyco_hydro_3,Glyco_hydro_3_C	Bacteria	Bacteroidetes	Sphingobacteriia	Sphingobacteriales
GH3	Fn3-like,Glyco_hydro_3,Glyco_hydro_3_C	Bacteria	Bacteroidetes	Sphingobacteriia	Sphingobacteriales
GH3	Fn3-like,Glyco_hydro_3,Glyco_hydro_3_C,PA14	Bacteria	Bacteroidetes	Sphingobacteriia	Sphingobacteriales
GH3	Fn3-like,Glyco_hydro_3,Glyco_hydro_3_C,NAGLU,NAGLU_C,NAGLU_N	Bacteria	Bacteroidetes	Sphingobacteriia	Sphingobacteriales
GH3	Fn3-like,Glyco_hydro_3,Glyco_hydro_3_C,NAGLU,NAGLU_C,NAGLU_N	Bacteria	Bacteroidetes	Sphingobacteriia	Sphingobacteriales
GH3	Fn3-like,Glyco_hydro_3,Glyco_hydro_3_C,NAGLU,NAGLU_C,NAGLU_N	Bacteria	Bacteroidetes	Sphingobacteriia	Sphingobacteriales
GH26	Big_5,CBM_35,Glyco_hydro_26	Bacteria	Bacteroidetes	Sphingobacteriia	Sphingobacteriales
GH26	Glyco_hydro_26	Bacteria	Bacteroidetes	Sphingobacteriia	Sphingobacteriales
GH26	Glyco_hydro_26	Bacteria	Bacteroidetes	Sphingobacteriia	Sphingobacteriales
GH20	Fn3_assoc,Glyco_hydro_20,Glyco_hydro_20b	Bacteria	Bacteroidetes	Sphingobacteriia	Sphingobacteriales
GH20	CHB_HEX_C_1,Fn3_assoc,Glyco_hydro_20,Glyco_hydro_20b,PA14	Bacteria	Bacteroidetes	Sphingobacteriia	Sphingobacteriales
GH20	CHB_HEX_C_1,Fn3_assoc,Glyco_hydro_20,Glyco_hydro_20b,PA14	Bacteria	Bacteroidetes	Sphingobacteriia	Sphingobacteriales
GH20	CHB_HEX_C_1,Fn3_assoc,Glyco_hydro_20,Glyco_hydro_20b,PA14	Bacteria	Bacteroidetes	Sphingobacteriia	Sphingobacteriales
GH20	Glyco_hydro_20,Glyco_hydro_20b	Bacteria	Bacteroidetes	Sphingobacteriia	Sphingobacteriales
GH20	CHB_HEX,CHB_HEX_C,Glyco_hydro_20,Glyco_hydro_20b	Bacteria	Bacteroidetes	Sphingobacteriia	Sphingobacteriales
GH20	Fn3_assoc,Glyco_hydro_20,Glyco_hydro_20b	Bacteria	Bacteroidetes	Sphingobacteriia	Sphingobacteriales
GH20	CHB_HEX_C_1,Glyco_hydro_20,Glyco_hydro_20b	Bacteria	Bacteroidetes	Sphingobacteriia	Sphingobacteriales
GH20	F5_F8_type_C,Fn3_assoc,Glyco_hydro_20,Glyco_hydro_20b	Bacteria	Bacteroidetes	Sphingobacteriia	Sphingobacteriales
GH20	F5_F8_type_C,Fn3_assoc,Glyco_hydro_20,Glyco_hydro_20b	Bacteria	Bacteroidetes	Sphingobacteriia	Sphingobacteriales
GH20	Fn3_assoc,Glyco_hydro_20,Glyco_hydro_20b	Bacteria	Bacteroidetes	Sphingobacteriia	Sphingobacteriales
GH20	CHB_HEX_C_1,Fn3_assoc,Glyco_hydro_20,Glyco_hydro_20b,PA14	Bacteria	Bacteroidetes	Sphingobacteriia	Sphingobacteriales
GH20	Glyco_hydro_20,Glyco_hydro_20b	Bacteria	Bacteroidetes	Sphingobacteriia	Sphingobacteriales
GH20	Fn3_assoc,Glyco_hydro_20,Glyco_hydro_20b	Bacteria	Bacteroidetes	Sphingobacteriia	Sphingobacteriales
GH20	Glyco_hydro_20,Glyco_hydro_20b	Bacteria	Bacteroidetes	Sphingobacteriia	Sphingobacteriales
GH20	Fn3_assoc,Glyco_hydro_20,Glyco_hydro_20b	Bacteria	Bacteroidetes	Sphingobacteriia	Sphingobacteriales
GH20	Glyco_hydro_20,Glyco_hydro_20b	Bacteria	Bacteroidetes	Sphingobacteriia	Sphingobacteriales
GH20	F5_F8_type_C,Fn3_assoc,Glyco_hydro_20,Glyco_hydro_20b	Bacteria	Bacteroidetes	Sphingobacteriia	Sphingobacteriales
GH20	Fn3_assoc,Glyco_hydro_20,Glyco_hydro_20b	Bacteria	Bacteroidetes	Sphingobacteriia	Sphingobacteriales
GH20	Fn3_assoc,Glyco_hydro_20,Glyco_hydro_20b	Bacteria	Bacteroidetes	Sphingobacteriia	Sphingobacteriales
GH20	Fn3_assoc,Glyco_hydro_20,Glyco_hydro_20b	Bacteria	Bacteroidetes	Sphingobacteriia	Sphingobacteriales
GH20	CHB_HEX_C_1,Fn3_assoc,Glyco_hydro_20,Glyco_hydro_20b,PA14	Bacteria	Bacteroidetes	Sphingobacteriia	Sphingobacteriales
GH20	Fn3_assoc,Glyco_hydro_20,Glyco_hydro_20b	Bacteria	Bacteroidetes	Sphingobacteriia	Sphingobacteriales
GH20	CHB_HEX_C_1,Glyco_hydro_20,Glyco_hydro_20b,PA14	Bacteria	Bacteroidetes	Sphingobacteriia	Sphingobacteriales
GH20	Fn3_assoc,Glyco_hydro_20,Glyco_hydro_20b	Bacteria	Bacteroidetes	Sphingobacteriia	Sphingobacteriales
GH20	CHB_HEX_C_1,Glyco_hydro_20,Glyco_hydro_20b,PA14	Bacteria	Bacteroidetes	Sphingobacteriia	Sphingobacteriales
GH20	Fn3_assoc,Glyco_hydro_20,Glyco_hydro_20b	Bacteria	Bacteroidetes	Sphingobacteriia	Sphingobacteriales
GH18,GH5,GH9	Glyco_hydro_18	Bacteria	Bacteroidetes	Sphingobacteriia	Sphingobacteriales
GH18,GH5,GH9	Glyco_hydro_18	Bacteria	Bacteroidetes	Sphingobacteriia	Sphingobacteriales
GH18,GH5,GH9	Glyco_hydro_18	Bacteria	Bacteroidetes	Sphingobacteriia	Sphingobacteriales
GH18,GH5,GH9	Glyco_hydro_18	Bacteria	Bacteroidetes	Sphingobacteriia	Sphingobacteriales
GH18,GH5,GH9	Glyco_hydro_18	Bacteria	Bacteroidetes	Sphingobacteriia	Sphingobacteriales
GH18	Glyco_hydro_18,ThuA	Bacteria	Bacteroidetes	Sphingobacteriia	Sphingobacteriales
GH18	Glyco_hydro_18,ThuA	Bacteria	Bacteroidetes	Sphingobacteriia	Sphingobacteriales
GH18	Glyco_hydro_18	Bacteria	Bacteroidetes	Sphingobacteriia	Sphingobacteriales
GH18	Glyco_hydro_18	Bacteria	Bacteroidetes	Sphingobacteriia	Sphingobacteriales
GH18	Glyco_hydro_18	Bacteria	Bacteroidetes	Sphingobacteriia	Sphingobacteriales
GH18	Glyco_hydro_18,ThuA	Bacteria	Bacteroidetes	Sphingobacteriia	Sphingobacteriales
GH18	Glyco_hydro_18	Bacteria	Bacteroidetes	Sphingobacteriia	Sphingobacteriales
GH18	Glyco_hydro_18	Bacteria	Bacteroidetes	Sphingobacteriia	Sphingobacteriales
GH18	Glyco_hydro_18	Bacteria	Bacteroidetes	Sphingobacteriia	Sphingobacteriales
GH18	Glyco_hydro_18,ThuA	Bacteria	Bacteroidetes	Sphingobacteriia	Sphingobacteriales
GH15	Glyco_hydro_15	Bacteria	Bacteroidetes	Sphingobacteriia	Sphingobacteriales
GH15	Glyco_hydro_15	Bacteria	Bacteroidetes	Sphingobacteriia	Sphingobacteriales
GH15	Glyco_hydro_15	Bacteria	Bacteroidetes	Sphingobacteriia	Sphingobacteriales
GH15	Glyco_hydro_15	Bacteria	Bacteroidetes	Sphingobacteriia	Sphingobacteriales
GH15	Glyco_hydro_15	Bacteria	Bacteroidetes	Sphingobacteriia	Sphingobacteriales
GH15	Glyco_hydro_15	Bacteria	Bacteroidetes	Sphingobacteriia	Sphingobacteriales
GH130	Glyco_hydro_130	Bacteria	Bacteroidetes	Sphingobacteriia	Sphingobacteriales
GH130	Glyco_hydro_130	Bacteria	Bacteroidetes	Sphingobacteriia	Sphingobacteriales
GH130	Glyco_hydro_130	Bacteria	Bacteroidetes	Sphingobacteriia	Sphingobacteriales
GH130	Glyco_hydro_130	Bacteria	Bacteroidetes	Sphingobacteriia	Sphingobacteriales
GH116	DUF608,Glyco_hydr_116N	Bacteria	Bacteroidetes	Sphingobacteriia	Sphingobacteriales
GH116	DUF608,Glyco_hydr_116N	Bacteria	Bacteroidetes	Sphingobacteriia	Sphingobacteriales
GH116	DUF608,Glyco_hydr_116N	Bacteria	Bacteroidetes	Sphingobacteriia	Sphingobacteriales
GH105	Glyco_hydro_88	Bacteria	Bacteroidetes	Sphingobacteriia	Sphingobacteriales
GH105	Glyco_hydro_88	Bacteria	Bacteroidetes	Sphingobacteriia	Sphingobacteriales
GH105	Glyco_hydro_88	Bacteria	Bacteroidetes	Sphingobacteriia	Sphingobacteriales
GH105	Glyco_hydro_88	Bacteria	Bacteroidetes	Sphingobacteriia	Sphingobacteriales
GH105	Glyco_hydro_88	Bacteria	Bacteroidetes	Sphingobacteriia	Sphingobacteriales
GH105	Glyco_hydro_88	Bacteria	Bacteroidetes	Sphingobacteriia	Sphingobacteriales
CBM18,GH19	Glyco_hydro_19	Bacteria	Bacteroidetes	Sphingobacteriia	Sphingobacteriales
CBM18,GH19	Glyco_hydro_19	Bacteria	Bacteroidetes	Sphingobacteriia	Sphingobacteriales
GH99	Glyco_hydro_99	Bacteria	Bacteroidetes
GH95	Glyco_hyd_65N_2	Bacteria	Bacteroidetes
GH5,GH9	CBM_6,Glyco_hydro_42	Bacteria	Bacteroidetes
GH31	GH97_C,GH97_N,Glyco_hydro_97	Bacteria	Bacteroidetes
GH30	Glyco_hydro_30,Glyco_hydro_30C	Bacteria	Bacteroidetes
GH20	CHB_HEX_C,CHB_HEX_C_1,Fn3_assoc,Glyco_hydro_20,Glyco_hydro_20b	Bacteria	Bacteroidetes
GH18	CBM_5_12,CarboxypepD_reg,Glyco_hydro_18	Bacteria	Bacteroidetes
GH18	CBM_5_12,CarboxypepD_reg,Glyco_hydro_18	Bacteria	Bacteroidetes
GH18	CBM_5_12,CarboxypepD_reg,Glyco_hydro_18	Bacteria	Bacteroidetes
GH18	CBM_5_12,CarboxypepD_reg,Glyco_hydro_18	Bacteria	Bacteroidetes
GH18	Glyco_hydro_18,ThuA	Bacteria	Bacteroidetes
GH3	Fn3-like,Glyco_hydro_3,Glyco_hydro_3_C,PA14	Bacteria	Chloroflexi	Chloroflexia
GH3	Fn3-like,Glyco_hydro_3,Glyco_hydro_3_C,PA14	Bacteria	Chloroflexi	Chloroflexia
GH77	Glyco_hydro_77	Bacteria	Chloroflexi	Thermomicrobia
GH32	Glyco_hydro_32C,Glyco_hydro_32N	Bacteria	Chloroflexi
GH3	Fn3-like,Glyco_hydro_3,Glyco_hydro_3_C,PA14	Bacteria	Chloroflexi
GH5,GH9	CBM_2,Calx-beta,Glyco_hydro_9	Bacteria	Cyanobacteria	Cyanophyceae	Synechococcales	Synechococcaceae	Synechococcus
GH77	Glyco_hydro_77	Bacteria	Cyanobacteria	Cyanophyceae	Nostocales
GH38	Alpha-mann_mid,Glyco_hydro_38,Glyco_hydro_38C	Bacteria	Cyanobacteria	Cyanophyceae	Nostocales
GH5,GH9	CBM_2,Calx-beta,Glyco_hydro_9	Bacteria	Cyanobacteria	Cyanophyceae	Oscillatoriales
GH5,GH9	CBM_2,Calx-beta,Glyco_hydro_9	Bacteria	Cyanobacteria	Cyanophyceae	Oscillatoriales
GH77	Glyco_hydro_77	Bacteria	Cyanobacteria
GT4	Glyco_hydro_4,Glyco_hydro_4C	Bacteria	Firmicutes	Bacilli	Bacillales	Bacillaceae	Bacillus
GT4	Glyco_hydro_4,Glyco_hydro_4C	Bacteria	Firmicutes	Bacilli	Bacillales	Bacillaceae	Bacillus
GT4	Glyco_hydro_4,Glyco_hydro_4C	Bacteria	Firmicutes	Bacilli	Bacillales	Bacillaceae	Bacillus
GT1	Glyco_hydro_1	Bacteria	Firmicutes	Bacilli	Bacillales	Bacillaceae	Bacillus
GT1	Glyco_hydro_1	Bacteria	Firmicutes	Bacilli	Bacillales	Bacillaceae	Bacillus
GT1	Glyco_hydro_1	Bacteria	Firmicutes	Bacilli	Bacillales	Bacillaceae	Bacillus
GT1	Glyco_hydro_1	Bacteria	Firmicutes	Bacilli	Bacillales	Bacillaceae	Bacillus
GH68	Glyco_hydro_68,Gram_pos_anchor,SH3_8	Bacteria	Firmicutes	Bacilli	Bacillales	Bacillaceae	Bacillus
GH68	Glyco_hydro_68,Gram_pos_anchor,SH3_8	Bacteria	Firmicutes	Bacilli	Bacillales	Bacillaceae	Bacillus
GH32	Glyco_hydro_32C,Glyco_hydro_32N	Bacteria	Firmicutes	Bacilli	Bacillales	Bacillaceae	Bacillus
GH32	Glyco_hydro_32C,Glyco_hydro_32N	Bacteria	Firmicutes	Bacilli	Bacillales	Bacillaceae	Bacillus
GH32	Glyco_hydro_32C,Glyco_hydro_32N	Bacteria	Firmicutes	Bacilli	Bacillales	Bacillaceae	Bacillus
GH32	Glyco_hydro_32C,Glyco_hydro_32N	Bacteria	Firmicutes	Bacilli	Bacillales	Bacillaceae	Bacillus
GH32	Glyco_hydro_32C,Glyco_hydro_32N	Bacteria	Firmicutes	Bacilli	Bacillales	Bacillaceae	Bacillus
GH32	Glyco_hydro_32C,Glyco_hydro_32N	Bacteria	Firmicutes	Bacilli	Bacillales	Bacillaceae	Bacillus
GH31	DUF4968,DUF5110,Gal_mutarotas_2,Glyco_hydro_31	Bacteria	Firmicutes	Bacilli	Bacillales	Bacillaceae	Bacillus
GH31	Gal_mutarotas_2,Glyco_hydro_31	Bacteria	Firmicutes	Bacilli	Bacillales	Bacillaceae	Bacillus
GH31	Glyco_hydro_31	Bacteria	Firmicutes	Bacilli	Bacillales	Bacillaceae	Bacillus
GT1	Glyco_hydro_1	Bacteria	Firmicutes	Clostridia	Eubacteriales	Clostridiaceae
GH43	Big_2,GH43_C,Glyco_hydro_43,Laminin_G_3	Bacteria	Firmicutes	Clostridia	Eubacteriales	Clostridiaceae
GH28	CW_binding_1,Glyco_hydro_28,fn3	Bacteria	Firmicutes	Clostridia	Eubacteriales	Clostridiaceae
GT1	Glyco_hydro_1	Bacteria	Firmicutes	Bacilli	Lactobacillales	Enterococcaceae
GT1	Glyco_hydro_1	Bacteria	Firmicutes	Bacilli	Lactobacillales	Enterococcaceae
GH38	Alpha-mann_mid,Glyco_hydro_38,Glyco_hydro_38C	Bacteria	Firmicutes	Bacilli	Bacillales	Listeriaceae
GT1	Glyco_hydro_1	Bacteria	Firmicutes	Bacilli	Bacillales	Paenibacillaceae
GT1	Glyco_hydro_1	Bacteria	Firmicutes	Bacilli	Bacillales	Paenibacillaceae
GH65	Glyco_hydro_65C,Glyco_hydro_65N,Glyco_hydro_65m,HAD_2	Bacteria	Firmicutes	Bacilli	Bacillales	Paenibacillaceae
GH65	Glyco_hydro_65C,Glyco_hydro_65N,Glyco_hydro_65m,HAD_2	Bacteria	Firmicutes	Bacilli	Bacillales	Paenibacillaceae
GH65	Glyco_hydro_65C,Glyco_hydro_65N,Glyco_hydro_65m,HAD_2	Bacteria	Firmicutes	Bacilli	Bacillales	Paenibacillaceae
GH65	Glyco_hydro_65C,Glyco_hydro_65N,Glyco_hydro_65m,HAD_2	Bacteria	Firmicutes	Bacilli	Bacillales	Paenibacillaceae
GH65	Glyco_hydro_65C,Glyco_hydro_65N,Glyco_hydro_65m,HAD_2	Bacteria	Firmicutes	Bacilli	Bacillales	Paenibacillaceae
GH6	CBM_3,Glyco_hydro_6,fn3	Bacteria	Firmicutes	Bacilli	Bacillales	Paenibacillaceae
GH52	Glyco_hydro_52	Bacteria	Firmicutes	Bacilli	Bacillales	Paenibacillaceae
GH5,GH9	CBM_3,Glyco_hydro_9	Bacteria	Firmicutes	Bacilli	Bacillales	Paenibacillaceae
GH5	CBM_6,Glyco_hydro_30,Glyco_hydro_30C	Bacteria	Firmicutes	Bacilli	Bacillales	Paenibacillaceae
GH43	Glyco_hydro_43	Bacteria	Firmicutes	Bacilli	Bacillales	Paenibacillaceae
GH31	DUF4968,DUF5110,Gal_mutarotas_2,Glyco_hydro_31	Bacteria	Firmicutes	Bacilli	Bacillales	Paenibacillaceae
GH31	DUF4968,DUF5110,F5_F8_type_C,Gal_mutarotas_2,Glyco_hydro_31	Bacteria	Firmicutes	Bacilli	Bacillales	Paenibacillaceae
GH31	DUF4968,DUF5110,Gal_mutarotas_2,Glyco_hydro_31	Bacteria	Firmicutes	Bacilli	Bacillales	Paenibacillaceae
GH30	CBM_6,Glyco_hydro_30,Glyco_hydro_30C,SLH,fn3	Bacteria	Firmicutes	Bacilli	Bacillales	Paenibacillaceae
GH26	Glyco_hydro_26,PA14	Bacteria	Firmicutes	Bacilli	Bacillales	Paenibacillaceae
GH18	CBM_2,CBM_5_12,Glyco_hydro_18,fn3	Bacteria	Firmicutes	Bacilli	Bacillales	Paenibacillaceae
GH130	Glyco_hydro_130	Bacteria	Firmicutes	Bacilli	Bacillales	Paenibacillaceae
GH13	Alpha-amylase,Alpha-amylase_N,CBM_20,CBM_25,Glyco_hydro_14,TIG,fn3	Bacteria	Firmicutes	Bacilli	Bacillales	Paenibacillaceae
CBM6,GH43	CBM_6,Glyco_hydro_43	Bacteria	Firmicutes	Bacilli	Bacillales	Paenibacillaceae
GH8	Glyco_hydro_8	Bacteria	Firmicutes	Clostridia	Eubacteriales	Ruminococcaceae
CBM6,GH43	AbfB,Big_3,CBM_2,CBM_4_9,CBM_6,Esterase,Glyco_hydro_43,RicinB_lectin_2	Bacteria	Firmicutes	Clostridia	Eubacteriales	Ruminococcaceae
GH18	CBM_5_12,Glyco_hydro_18,fn3	Bacteria	Firmicutes	Bacilli	Bacillales	Thermoactinomycetaceae
GH43	Dockerin_1,GH43_C,Glyco_hydro_43,Laminin_G_3,RicinB_lectin_2	Bacteria	Firmicutes	Clostridia	Ruminococcaceae
GH43	AraC_binding,Glyco_hydro_39,HTH_18	Bacteria	Firmicutes	Clostridia	Thermoanaerobacterales
GH77	Glyco_hydro_77	Bacteria	Firmicutes	Clostridia
GT4	Glyco_hydro_4,Glyco_hydro_4C	Bacteria	Firmicutes	Bacilli
GH43,GH51	Glyco_hydro_43	Bacteria	Firmicutes	Bacilli
GH18	CBM_5_12,Glyco_hydro_18,fn3	Bacteria	Firmicutes	Bacilli
GH5,GH9	CelD_N,Dockerin_1,Glyco_hydro_9	Bacteria	Firmicutes	Clostridia
GH5	Glyco_hydro_30,Glyco_hydro_30C	Bacteria	Firmicutes	Clostridia
GH38	Alpha-mann_mid,Glyco_hydro_38,Glyco_hydro_38C	Bacteria	Firmicutes	Clostridia
GH38	Alpha-mann_mid,Glyco_hydro_38,Glyco_hydro_38C	Bacteria	Firmicutes	Clostridia
GH3	Fn3-like,Glyco_hydro_3,Glyco_hydro_3_C	Bacteria	Firmicutes	Clostridia
GH26,GH5,GH9	CBM_2,CBM_3,Cellulase,Dockerin_1,Glyco_hydro_9	Bacteria	Firmicutes	Clostridia
GH94,GT84	Glyco_hydro_36,Glyco_transf_36,Glycoamylase	Bacteria	Planctomycetes
GH94,GT84	Glyco_hydro_36,Glyco_transf_36,Glycoamylase	Bacteria	Planctomycetes
GH94,GT84	Glyco_hydro_36,Glyco_transf_36,Glycoamylase	Bacteria	Planctomycetes
GH94,GT84	Glyco_hydro_36,Glyco_transf_36,Glycoamylase	Bacteria	Planctomycetes
GH94,GT84	Glyco_hydro_36,Glyco_transf_36,Glycoamylase	Bacteria	Planctomycetes
GH88	Glyco_hydro_88	Bacteria	Planctomycetes
GH77	Glyco_hydro_77	Bacteria	Planctomycetes
GH77	Glyco_hydro_77	Bacteria	Planctomycetes
GH57	DUF1925,DUF1926,Glyco_hydro_57	Bacteria	Planctomycetes
GH57	DUF1925,DUF1926,Glyco_hydro_57	Bacteria	Planctomycetes
GH38	Glyco_hydro_38	Bacteria	Planctomycetes
GH38	Glyco_hydro_38	Bacteria	Planctomycetes
GH32	Glyco_hydro_32C,Glyco_hydro_32N	Bacteria	Planctomycetes
GH32	Glyco_hydro_32C,Glyco_hydro_32N	Bacteria	Planctomycetes
GH32	Glyco_hydro_32C,Glyco_hydro_32N	Bacteria	Planctomycetes
GH32	Glyco_hydro_32C,Glyco_hydro_32N	Bacteria	Planctomycetes
GH32	Glyco_hydro_32C,Glyco_hydro_32N	Bacteria	Planctomycetes
GH18	Glyco_hydro_18	Bacteria	Planctomycetes
GH130	Glyco_hydro_130	Bacteria	Planctomycetes
GH130	Glyco_hydro_130	Bacteria	Planctomycetes
GH130	Glyco_hydro_130	Bacteria	Planctomycetes
GH18	CBM_5_12,Glyco_hydro_18	Bacteria	Proteobacteria	Gammaproteobacteria	Cellvibrionales	Cellvibrionaceae	Cellvibrio
GH13,GH77	Alpha-amylase,Glyco_hydro_77	Bacteria	Proteobacteria	Alphaproteobacteria	Rhodobacterales	Rhodobacteraceae	Rhodovulum
GH13,GH77	Alpha-amylase,Glyco_hydro_77	Bacteria	Proteobacteria	Alphaproteobacteria	Rhodobacterales	Rhodobacteraceae	Rhodovulum
GH13,GH77	Alpha-amylase,Glyco_hydro_77	Bacteria	Proteobacteria	Alphaproteobacteria	Rhodobacterales	Rhodobacteraceae	Rhodovulum
GH8	Glyco_hydro_8	Bacteria	Proteobacteria	Gammaproteobacteria	Enterobacterales	Yersiniaceae	Serratia
GH77	Glyco_hydro_77	Bacteria	Proteobacteria	Gammaproteobacteria	Enterobacterales	Yersiniaceae	Serratia
GH31	Glyco_hydro_31	Bacteria	Proteobacteria	Betaproteobacteria	Burkholderiales	Alcaligenaceae
CBM48,GH13	Alpha-amylase,Alpha-amylase_C,CBM_48,Glyco_hydro_77	Bacteria	Proteobacteria	Betaproteobacteria	Burkholderiales	Alcaligenaceae
GH77	Glyco_hydro_77	Bacteria	Proteobacteria	Gammaproteobacteria	Alteromonadales	Alteromonadaceae
GH77	Glyco_hydro_77	Bacteria	Proteobacteria	Gammaproteobacteria	Alteromonadales	Alteromonadaceae
GH5,GH9	CBM_10,CBM_2,CBM_5_12_2,Cellulase,Glyco_hydro_11	Bacteria	Proteobacteria	Gammaproteobacteria	Alteromonadales	Alteromonadaceae
GH3	Fn3-like,Glyco_hydro_3,Glyco_hydro_3_C	Bacteria	Proteobacteria	Alphaproteobacteria	Hyphomicrobiales	Beijerinckiaceae
GH15	Glyco_hydro_15	Bacteria	Proteobacteria	Alphaproteobacteria	Hyphomicrobiales	Beijerinckiaceae
GH15	Glyco_hydro_15	Bacteria	Proteobacteria	Alphaproteobacteria	Hyphomicrobiales	Beijerinckiaceae
GT2	Glyco_hydro_17,Glyco_tranf_2_3,Glyco_trans_2_3	Bacteria	Proteobacteria	Alphaproteobacteria	Hyphomicrobiales	Bradyrhizobiaceae
GT2	Glyco_hydro_17,Glyco_tranf_2_3,Glyco_trans_2_3	Bacteria	Proteobacteria	Alphaproteobacteria	Hyphomicrobiales	Bradyrhizobiaceae
GT2	Glyco_hydro_17,Glyco_tranf_2_3,Glyco_trans_2_3	Bacteria	Proteobacteria	Alphaproteobacteria	Hyphomicrobiales	Bradyrhizobiaceae
GT2	Glyco_hydro_17,Glyco_tranf_2_3,Glyco_trans_2_3	Bacteria	Proteobacteria	Alphaproteobacteria	Hyphomicrobiales	Bradyrhizobiaceae
GT2	Glyco_hydro_17,Glyco_tranf_2_3,Glyco_trans_2_3	Bacteria	Proteobacteria	Alphaproteobacteria	Hyphomicrobiales	Bradyrhizobiaceae
GT2	Glyco_hydro_17,Glyco_tranf_2_3,Glyco_trans_2_3	Bacteria	Proteobacteria	Alphaproteobacteria	Hyphomicrobiales	Bradyrhizobiaceae
GT2	Glyco_hydro_17,Glyco_tranf_2_3,Glyco_trans_2_3	Bacteria	Proteobacteria	Alphaproteobacteria	Hyphomicrobiales	Bradyrhizobiaceae
GT2	Glyco_hydro_17,Glyco_tranf_2_3,Glyco_trans_2_3	Bacteria	Proteobacteria	Alphaproteobacteria	Hyphomicrobiales	Bradyrhizobiaceae
GT2	Glyco_hydro_17,Glyco_tranf_2_3,Glyco_trans_2_3	Bacteria	Proteobacteria	Alphaproteobacteria	Hyphomicrobiales	Bradyrhizobiaceae
GT2	Glyco_hydro_17,Glyco_tranf_2_3,Glyco_trans_2_3	Bacteria	Proteobacteria	Alphaproteobacteria	Hyphomicrobiales	Bradyrhizobiaceae
GT2	Glyco_hydro_17,Glyco_tranf_2_3,Glyco_trans_2_3	Bacteria	Proteobacteria	Alphaproteobacteria	Hyphomicrobiales	Bradyrhizobiaceae
GT2	Glyco_hydro_17,Glyco_tranf_2_3,Glyco_trans_2_3	Bacteria	Proteobacteria	Alphaproteobacteria	Hyphomicrobiales	Bradyrhizobiaceae
GT2	Glyco_hydro_17,Glyco_tranf_2_3,Glyco_trans_2_3	Bacteria	Proteobacteria	Alphaproteobacteria	Hyphomicrobiales	Bradyrhizobiaceae
GT2	Glyco_hydro_17,Glyco_tranf_2_3,Glyco_trans_2_3	Bacteria	Proteobacteria	Alphaproteobacteria	Hyphomicrobiales	Bradyrhizobiaceae
GT2	Glyco_hydro_17,Glyco_tranf_2_3,Glyco_trans_2_3	Bacteria	Proteobacteria	Alphaproteobacteria	Hyphomicrobiales	Bradyrhizobiaceae
GH94,GT84	Glyco_hydro_36,Glyco_transf_36,Glycoamylase	Bacteria	Proteobacteria	Alphaproteobacteria	Hyphomicrobiales	Bradyrhizobiaceae
GH94,GT84	Glyco_hydro_36,Glyco_transf_36,Glycoamylase	Bacteria	Proteobacteria	Alphaproteobacteria	Hyphomicrobiales	Bradyrhizobiaceae
GH94,GT84	Glyco_hydro_36,Glyco_transf_36,Glycoamylase	Bacteria	Proteobacteria	Alphaproteobacteria	Hyphomicrobiales	Bradyrhizobiaceae
GH94,GT84	Glyco_hydro_36,Glyco_transf_36,Glycoamylase	Bacteria	Proteobacteria	Alphaproteobacteria	Hyphomicrobiales	Bradyrhizobiaceae
GH94,GT84	Glyco_hydro_36,Glyco_transf_36,Glycoamylase	Bacteria	Proteobacteria	Alphaproteobacteria	Hyphomicrobiales	Bradyrhizobiaceae
GH8	Glyco_hydro_8	Bacteria	Proteobacteria	Alphaproteobacteria	Hyphomicrobiales	Bradyrhizobiaceae
GH31	Gal_mutarotas_2,Glyco_hydro_31	Bacteria	Proteobacteria	Alphaproteobacteria	Hyphomicrobiales	Bradyrhizobiaceae
GH3	Glyco_hydro_3	Bacteria	Proteobacteria	Alphaproteobacteria	Hyphomicrobiales	Bradyrhizobiaceae
GH3	Glyco_hydro_3	Bacteria	Proteobacteria	Alphaproteobacteria	Hyphomicrobiales	Bradyrhizobiaceae
GH3	Glyco_hydro_3	Bacteria	Proteobacteria	Alphaproteobacteria	Hyphomicrobiales	Bradyrhizobiaceae
GH3	Glyco_hydro_3	Bacteria	Proteobacteria	Alphaproteobacteria	Hyphomicrobiales	Bradyrhizobiaceae
GH3	Glyco_hydro_3	Bacteria	Proteobacteria	Alphaproteobacteria	Hyphomicrobiales	Bradyrhizobiaceae
GH3	Glyco_hydro_3	Bacteria	Proteobacteria	Alphaproteobacteria	Hyphomicrobiales	Bradyrhizobiaceae
GH3	Glyco_hydro_3	Bacteria	Proteobacteria	Alphaproteobacteria	Hyphomicrobiales	Bradyrhizobiaceae
GH3	Glyco_hydro_3	Bacteria	Proteobacteria	Alphaproteobacteria	Hyphomicrobiales	Bradyrhizobiaceae
GH3	Glyco_hydro_3	Bacteria	Proteobacteria	Alphaproteobacteria	Hyphomicrobiales	Bradyrhizobiaceae
GH3	Glyco_hydro_3	Bacteria	Proteobacteria	Alphaproteobacteria	Hyphomicrobiales	Bradyrhizobiaceae
GH3	Glyco_hydro_3	Bacteria	Proteobacteria	Alphaproteobacteria	Hyphomicrobiales	Bradyrhizobiaceae
GH19	Glyco_hydro_19,PG_binding_1,Trypsin	Bacteria	Proteobacteria	Alphaproteobacteria	Hyphomicrobiales	Bradyrhizobiaceae
GH19	Glyco_hydro_19,PG_binding_1,Trypsin	Bacteria	Proteobacteria	Alphaproteobacteria	Hyphomicrobiales	Bradyrhizobiaceae
GH19	Glyco_hydro_19,PG_binding_1,Trypsin	Bacteria	Proteobacteria	Alphaproteobacteria	Hyphomicrobiales	Bradyrhizobiaceae
GH19	Glyco_hydro_19,PG_binding_1,Trypsin	Bacteria	Proteobacteria	Alphaproteobacteria	Hyphomicrobiales	Bradyrhizobiaceae
GH19	Glyco_hydro_19,PG_binding_1,Trypsin	Bacteria	Proteobacteria	Alphaproteobacteria	Hyphomicrobiales	Bradyrhizobiaceae
GH13,GH77	Alpha-amylase,Glyco_hydro_77	Bacteria	Proteobacteria	Alphaproteobacteria	Hyphomicrobiales	Bradyrhizobiaceae
GH13,GH77	Alpha-amylase,Glyco_hydro_77	Bacteria	Proteobacteria	Alphaproteobacteria	Hyphomicrobiales	Bradyrhizobiaceae
GH13,GH77	Alpha-amylase,Glyco_hydro_77	Bacteria	Proteobacteria	Alphaproteobacteria	Hyphomicrobiales	Bradyrhizobiaceae
GH13,GH77	Alpha-amylase,Glyco_hydro_77	Bacteria	Proteobacteria	Alphaproteobacteria	Hyphomicrobiales	Bradyrhizobiaceae
GH13,GH77	Alpha-amylase,Glyco_hydro_77	Bacteria	Proteobacteria	Alphaproteobacteria	Hyphomicrobiales	Bradyrhizobiaceae
GH13,GH77	Alpha-amylase,Glyco_hydro_77	Bacteria	Proteobacteria	Alphaproteobacteria	Hyphomicrobiales	Bradyrhizobiaceae
GH13,GH77	Alpha-amylase,Glyco_hydro_77	Bacteria	Proteobacteria	Alphaproteobacteria	Hyphomicrobiales	Bradyrhizobiaceae
CBM48,GH13	Alpha-amylase,CBM_48,Glyco_hydro_77	Bacteria	Proteobacteria	Alphaproteobacteria	Hyphomicrobiales	Bradyrhizobiaceae
GT2	Glyco_hydro_17,Glyco_tranf_2_3,Glycos_transf_2,PilZ	Bacteria	Proteobacteria	Betaproteobacteria	Burkholderiales	Burkholderiaceae
GT1	Glyco_hydro_1	Bacteria	Proteobacteria	Betaproteobacteria	Burkholderiales	Burkholderiaceae
GH94,GT84	Glyco_hydro_36,Glyco_transf_36,Glycoamylase	Bacteria	Proteobacteria	Betaproteobacteria	Burkholderiales	Burkholderiaceae
GH94,GT84	Glyco_hydro_36,Glyco_transf_36,Glycoamylase	Bacteria	Proteobacteria	Betaproteobacteria	Burkholderiales	Burkholderiaceae
GH94,GT84	Glyco_hydro_36,Glyco_transf_36,Glycoamylase	Bacteria	Proteobacteria	Betaproteobacteria	Burkholderiales	Burkholderiaceae
GH94,GT84	Glyco_hydro_36,Glyco_transf_36,Glycoamylase	Bacteria	Proteobacteria	Betaproteobacteria	Burkholderiales	Burkholderiaceae
GH94,GT84	Glyco_hydro_36,Glyco_transf_36,Glycoamylase	Bacteria	Proteobacteria	Betaproteobacteria	Burkholderiales	Burkholderiaceae
GH77	Glyco_hydro_77	Bacteria	Proteobacteria	Betaproteobacteria	Burkholderiales	Burkholderiaceae
GH68	Glyco_hydro_68	Bacteria	Proteobacteria	Betaproteobacteria	Burkholderiales	Burkholderiaceae
GH5,GH8,GH9	Glyco_hydro_8	Bacteria	Proteobacteria	Betaproteobacteria	Burkholderiales	Burkholderiaceae
GH31	DUF4968,DUF5110,Gal_mutarotas_2,Glyco_hydro_31	Bacteria	Proteobacteria	Betaproteobacteria	Burkholderiales	Burkholderiaceae
GH3	Fn3-like,Glyco_hydro_3,Glyco_hydro_3_C	Bacteria	Proteobacteria	Betaproteobacteria	Burkholderiales	Burkholderiaceae
GH3	Fn3-like,Glyco_hydro_3,Glyco_hydro_3_C,PA14	Bacteria	Proteobacteria	Betaproteobacteria	Burkholderiales	Burkholderiaceae
GH18	ChitinaseA_N,Glyco_hydro_18,REJ	Bacteria	Proteobacteria	Betaproteobacteria	Burkholderiales	Burkholderiaceae
CBM48,GH13	Alpha-amylase,Alpha-amylase_C,CBM_48,Glyco_hydro_77	Bacteria	Proteobacteria	Betaproteobacteria	Burkholderiales	Burkholderiaceae
GH94,GT84	Glyco_hydro_36,Glyco_transf_36,Glycoamylase	Bacteria	Proteobacteria	Betaproteobacteria	Burkholderiales	Comamonadaceae
GH3	Fn3-like,Glyco_hydro_3,Glyco_hydro_3_C	Bacteria	Proteobacteria	Betaproteobacteria	Burkholderiales	Comamonadaceae
GH43	Glyco_hydro_43	Bacteria	Proteobacteria	Alphaproteobacteria	Hyphomicrobiales	Hyphomicrobiaceae
GH43	Glyco_hydro_43	Bacteria	Proteobacteria	Alphaproteobacteria	Hyphomicrobiales	Hyphomicrobiaceae
GH3	Fn3-like,Glyco_hydro_3,Glyco_hydro_3_C,PA14	Bacteria	Proteobacteria	Alphaproteobacteria	Hyphomicrobiales	Hyphomicrobiaceae
GH3	Glyco_hydro_3	Bacteria	Proteobacteria	Alphaproteobacteria	Hyphomicrobiales	Hyphomicrobiaceae
GH3	Fn3-like,Glyco_hydro_3,Glyco_hydro_3_C,PA14	Bacteria	Proteobacteria	Alphaproteobacteria	Hyphomicrobiales	Hyphomicrobiaceae
GH3	Glyco_hydro_3	Bacteria	Proteobacteria	Alphaproteobacteria	Hyphomicrobiales	Hyphomicrobiaceae
GH3	Glyco_hydro_3	Bacteria	Proteobacteria	Alphaproteobacteria	Hyphomicrobiales	Hyphomonadaceae
GH16	Glyco_hydro_16	Bacteria	Proteobacteria	Alphaproteobacteria	Hyphomicrobiales	Hyphomonadaceae
GH8	Glyco_hydro_8	Bacteria	Proteobacteria	Alphaproteobacteria	Hyphomicrobiales	Methylobacteriaceae
GH13,GH77	Alpha-amylase,Glyco_hydro_77	Bacteria	Proteobacteria	Alphaproteobacteria	Hyphomicrobiales	Methylobacteriaceae
GH94,GT84	Glyco_hydro_36,Glyco_transf_36,Glycoamylase	Bacteria	Proteobacteria	Alphaproteobacteria	Hyphomicrobiales	Methylocystaceae
GH94,GT84	Glyco_hydro_36,Glyco_transf_36,Glycoamylase	Bacteria	Proteobacteria	Alphaproteobacteria	Hyphomicrobiales	Methylocystaceae
GH94,GT84	Glyco_hydro_36,Glyco_transf_36	Bacteria	Proteobacteria	Alphaproteobacteria	Hyphomicrobiales	Methylocystaceae
GH8	Glyco_hydro_8	Bacteria	Proteobacteria	Alphaproteobacteria	Hyphomicrobiales	Methylocystaceae
GH77	Glyco_hydro_77	Bacteria	Proteobacteria	Alphaproteobacteria	Hyphomicrobiales	Methylocystaceae
GH3	Fn3-like,Glyco_hydro_3,Glyco_hydro_3_C,PA14	Bacteria	Proteobacteria	Betaproteobacteria	Burkholderiales	Oxalobacteraceae
GH94,GT84	Glyco_hydro_36,Glyco_transf_36,Glycoamylase	Bacteria	Proteobacteria	Alphaproteobacteria	Hyphomicrobiales	Phyllobacteriaceae
GH94,GT84	Glyco_hydro_36,Glyco_transf_36,Glycoamylase	Bacteria	Proteobacteria	Alphaproteobacteria	Hyphomicrobiales	Phyllobacteriaceae
GH43	Glyco_hydro_43	Bacteria	Proteobacteria	Alphaproteobacteria	Hyphomicrobiales	Phyllobacteriaceae
GH3	Glyco_hydro_3	Bacteria	Proteobacteria	Alphaproteobacteria	Hyphomicrobiales	Phyllobacteriaceae
GH3	Glyco_hydro_3	Bacteria	Proteobacteria	Alphaproteobacteria	Hyphomicrobiales	Phyllobacteriaceae
GH3	Glyco_hydro_3	Bacteria	Proteobacteria	Alphaproteobacteria	Hyphomicrobiales	Phyllobacteriaceae
GH3	Glyco_hydro_3	Bacteria	Proteobacteria	Alphaproteobacteria	Hyphomicrobiales	Phyllobacteriaceae
GH3	Glyco_hydro_3	Bacteria	Proteobacteria	Alphaproteobacteria	Hyphomicrobiales	Phyllobacteriaceae
GH20	Glyco_hydro_20,Glyco_hydro_20b	Bacteria	Proteobacteria	Alphaproteobacteria	Hyphomicrobiales	Phyllobacteriaceae
GH20	Glyco_hydro_20,Glyco_hydro_20b	Bacteria	Proteobacteria	Alphaproteobacteria	Hyphomicrobiales	Phyllobacteriaceae
GH20	Glyco_hydro_20,Glyco_hydro_20b	Bacteria	Proteobacteria	Alphaproteobacteria	Hyphomicrobiales	Phyllobacteriaceae
GH20	Glyco_hydro_20,Glyco_hydro_20b	Bacteria	Proteobacteria	Alphaproteobacteria	Hyphomicrobiales	Phyllobacteriaceae
GH16	Glyco_hydro_16	Bacteria	Proteobacteria	Alphaproteobacteria	Hyphomicrobiales	Phyllobacteriaceae
GH3	Fn3-like,Glyco_hydro_3,Glyco_hydro_3_C	Bacteria	Proteobacteria	Gammaproteobacteria	Alteromonadales	Pseudoalteromonadaceae
GT4	Glyco_hydro_4,Glyco_hydro_4C	Bacteria	Proteobacteria	Alphaproteobacteria	Hyphomicrobiales	Rhizobiaceae
GH95	Glyco_hyd_65N_2	Bacteria	Proteobacteria	Alphaproteobacteria	Hyphomicrobiales	Rhizobiaceae
GH95	Glyco_hyd_65N_2	Bacteria	Proteobacteria	Alphaproteobacteria	Hyphomicrobiales	Rhizobiaceae
GH94,GT84	Glyco_hydro_36,Glyco_transf_36,Glycoamylase	Bacteria	Proteobacteria	Alphaproteobacteria	Hyphomicrobiales	Rhizobiaceae
GH94,GT84	Glyco_hydro_36,Glyco_transf_36,Glycoamylase	Bacteria	Proteobacteria	Alphaproteobacteria	Hyphomicrobiales	Rhizobiaceae
GH94,GT84	Glyco_hydro_36,Glyco_trans_2_3,Glyco_transf_36,Glycoamylase	Bacteria	Proteobacteria	Alphaproteobacteria	Hyphomicrobiales	Rhizobiaceae
GH94,GT84	Glyco_hydro_36,Glyco_transf_36,Glycoamylase	Bacteria	Proteobacteria	Alphaproteobacteria	Hyphomicrobiales	Rhizobiaceae
GH8	Glyco_hydro_8	Bacteria	Proteobacteria	Alphaproteobacteria	Hyphomicrobiales	Rhizobiaceae
GH8	Glyco_hydro_8	Bacteria	Proteobacteria	Alphaproteobacteria	Hyphomicrobiales	Rhizobiaceae
GH5,GH9	Glyco_hydro_26	Bacteria	Proteobacteria	Alphaproteobacteria	Hyphomicrobiales	Rhizobiaceae
GH5,GH9	Glyco_hydro_26	Bacteria	Proteobacteria	Alphaproteobacteria	Hyphomicrobiales	Rhizobiaceae
GH43	Glyco_hydro_39	Bacteria	Proteobacteria	Alphaproteobacteria	Hyphomicrobiales	Rhizobiaceae
GH43	Glyco_hydro_39	Bacteria	Proteobacteria	Alphaproteobacteria	Hyphomicrobiales	Rhizobiaceae
GH43	Glyco_hydro_39	Bacteria	Proteobacteria	Alphaproteobacteria	Hyphomicrobiales	Rhizobiaceae
GH43	Glyco_hydro_43	Bacteria	Proteobacteria	Alphaproteobacteria	Hyphomicrobiales	Rhizobiaceae
GH38	Alpha-mann_mid,Glyco_hydro_38,Glyco_hydro_38C	Bacteria	Proteobacteria	Alphaproteobacteria	Hyphomicrobiales	Rhizobiaceae
GH38	Alpha-mann_mid,Glyco_hydro_38,Glyco_hydro_38C	Bacteria	Proteobacteria	Alphaproteobacteria	Hyphomicrobiales	Rhizobiaceae
GH38	Alpha-mann_mid,Glyco_hydro_38,Glyco_hydro_38C	Bacteria	Proteobacteria	Alphaproteobacteria	Hyphomicrobiales	Rhizobiaceae
GH38	Alpha-mann_mid,Glyco_hydro_38,Glyco_hydro_38C	Bacteria	Proteobacteria	Alphaproteobacteria	Hyphomicrobiales	Rhizobiaceae
GH32	Glyco_hydro_32C,Glyco_hydro_32N	Bacteria	Proteobacteria	Alphaproteobacteria	Hyphomicrobiales	Rhizobiaceae
GH32	Glyco_hydro_32C,Glyco_hydro_32N	Bacteria	Proteobacteria	Alphaproteobacteria	Hyphomicrobiales	Rhizobiaceae
GH3	Glyco_hydro_3	Bacteria	Proteobacteria	Alphaproteobacteria	Hyphomicrobiales	Rhizobiaceae
GH3	Glyco_hydro_3	Bacteria	Proteobacteria	Alphaproteobacteria	Hyphomicrobiales	Rhizobiaceae
GH3	Glyco_hydro_3	Bacteria	Proteobacteria	Alphaproteobacteria	Hyphomicrobiales	Rhizobiaceae
GH20	Glyco_hydro_20,Glyco_hydro_20b	Bacteria	Proteobacteria	Alphaproteobacteria	Hyphomicrobiales	Rhizobiaceae
GH20	Glyco_hydro_20,Glyco_hydro_20b	Bacteria	Proteobacteria	Alphaproteobacteria	Hyphomicrobiales	Rhizobiaceae
GH20	Glyco_hydro_20,Glyco_hydro_20b	Bacteria	Proteobacteria	Alphaproteobacteria	Hyphomicrobiales	Rhizobiaceae
GH20	Glyco_hydro_20,Glyco_hydro_20b	Bacteria	Proteobacteria	Alphaproteobacteria	Hyphomicrobiales	Rhizobiaceae
GH20	Glyco_hydro_20,Glyco_hydro_20b	Bacteria	Proteobacteria	Alphaproteobacteria	Hyphomicrobiales	Rhizobiaceae
GH20	Glyco_hydro_20,Glyco_hydro_20b	Bacteria	Proteobacteria	Alphaproteobacteria	Hyphomicrobiales	Rhizobiaceae
GH20	Glyco_hydro_20,Glyco_hydro_20b	Bacteria	Proteobacteria	Alphaproteobacteria	Hyphomicrobiales	Rhizobiaceae
GH16	Glyco_hydro_16	Bacteria	Proteobacteria	Alphaproteobacteria	Hyphomicrobiales	Rhizobiaceae
GH16	Glyco_hydro_16	Bacteria	Proteobacteria	Alphaproteobacteria	Hyphomicrobiales	Rhizobiaceae
GH16	Glyco_hydro_16	Bacteria	Proteobacteria	Alphaproteobacteria	Hyphomicrobiales	Rhizobiaceae
GH15	Glucodextran_N,Glyco_hydro_15	Bacteria	Proteobacteria	Alphaproteobacteria	Hyphomicrobiales	Rhizobiaceae
GH15	Glyco_hydro_15	Bacteria	Proteobacteria	Alphaproteobacteria	Hyphomicrobiales	Rhizobiaceae
GH15	Glucodextran_N,Glyco_hydro_15	Bacteria	Proteobacteria	Alphaproteobacteria	Hyphomicrobiales	Rhizobiaceae
GH13,GH77	Alpha-amylase,Glyco_hydro_77	Bacteria	Proteobacteria	Alphaproteobacteria	Hyphomicrobiales	Rhizobiaceae
GH13,GH77	Alpha-amylase,Glyco_hydro_77	Bacteria	Proteobacteria	Alphaproteobacteria	Hyphomicrobiales	Rhizobiaceae
GH105	Glyco_hydro_88	Bacteria	Proteobacteria	Alphaproteobacteria	Hyphomicrobiales	Rhizobiaceae
GT2	Glyco_hydro_17,Glyco_tranf_2_3,Glyco_trans_2_3	Bacteria	Proteobacteria	Alphaproteobacteria	Hyphomicrobiales	Xanthobacteraceae
GH94,GT84	Glyco_hydro_36,Glyco_transf_36,Glycoamylase	Bacteria	Proteobacteria	Alphaproteobacteria	Hyphomicrobiales	Xanthobacteraceae
GH94,GT84	Glyco_hydro_36,Glyco_transf_36,Glycoamylase	Bacteria	Proteobacteria	Alphaproteobacteria	Hyphomicrobiales	Xanthobacteraceae
GH94,GT84	Glyco_hydro_36,Glyco_transf_36,Glycoamylase	Bacteria	Proteobacteria	Alphaproteobacteria	Hyphomicrobiales	Xanthobacteraceae
GH94,GT84	Glyco_hydro_36,Glyco_transf_36,Glycoamylase	Bacteria	Proteobacteria	Alphaproteobacteria	Hyphomicrobiales	Xanthobacteraceae
GH94,GT84	Glyco_hydro_36,Glyco_transf_36,Glycoamylase	Bacteria	Proteobacteria	Alphaproteobacteria	Hyphomicrobiales	Xanthobacteraceae
GH94,GT84	Glyco_hydro_36,Glyco_transf_36,Glycoamylase	Bacteria	Proteobacteria	Alphaproteobacteria	Hyphomicrobiales	Xanthobacteraceae
GH94,GT84	Glyco_hydro_36,Glyco_transf_36,Glycoamylase	Bacteria	Proteobacteria	Alphaproteobacteria	Hyphomicrobiales	Xanthobacteraceae
GH94,GT84	Glyco_hydro_36,Glyco_transf_36,Glycoamylase	Bacteria	Proteobacteria	Alphaproteobacteria	Hyphomicrobiales	Xanthobacteraceae
GH94,GT84	Glyco_hydro_36,Glyco_transf_36,Glycoamylase	Bacteria	Proteobacteria	Alphaproteobacteria	Hyphomicrobiales	Xanthobacteraceae
GH8	Glyco_hydro_8	Bacteria	Proteobacteria	Alphaproteobacteria	Hyphomicrobiales	Xanthobacteraceae
GH3	Glyco_hydro_3	Bacteria	Proteobacteria	Alphaproteobacteria	Hyphomicrobiales	Xanthobacteraceae
GH3	Glyco_hydro_3	Bacteria	Proteobacteria	Alphaproteobacteria	Hyphomicrobiales	Xanthobacteraceae
GH15	Glucodextran_N,Glyco_hydro_15	Bacteria	Proteobacteria	Alphaproteobacteria	Hyphomicrobiales	Xanthobacteraceae
GH15	Glucodextran_N,Glyco_hydro_15	Bacteria	Proteobacteria	Alphaproteobacteria	Hyphomicrobiales	Xanthobacteraceae
CBM48,GH13	Alpha-amylase,CBM_48,DUF3459,Glyco_hydro_77	Bacteria	Proteobacteria	Alphaproteobacteria	Hyphomicrobiales	Xanthobacteraceae
CBM48,GH13	Alpha-amylase,CBM_48,DUF3459,Glyco_hydro_77	Bacteria	Proteobacteria	Alphaproteobacteria	Hyphomicrobiales	Xanthobacteraceae
CBM48,GH13	Alpha-amylase,CBM_48,DUF3459,Glyco_hydro_77	Bacteria	Proteobacteria	Alphaproteobacteria	Hyphomicrobiales	Xanthobacteraceae
CBM48,GH13	Alpha-amylase,CBM_48,DUF3459,Glyco_hydro_77	Bacteria	Proteobacteria	Alphaproteobacteria	Hyphomicrobiales	Xanthobacteraceae
CBM48,GH13	Alpha-amylase,CBM_48,DUF3459,Glyco_hydro_77	Bacteria	Proteobacteria	Alphaproteobacteria	Hyphomicrobiales	Xanthobacteraceae
CBM48,GH13	Alpha-amylase,CBM_48,Glyco_hydro_77	Bacteria	Proteobacteria	Alphaproteobacteria	Hyphomicrobiales	Xanthobacteraceae
CBM48,GH13	Alpha-amylase,CBM_48,Glyco_hydro_77	Bacteria	Proteobacteria	Alphaproteobacteria	Hyphomicrobiales	Xanthobacteraceae
GH3	CBM_6,Fn3-like,Glyco_hydro_3,Glyco_hydro_3_C,Lipase_GDSL_2	Bacteria	Proteobacteria	Gammaproteobacteria	Alteromonadales
GH95	Glyco_hyd_65N_2	Bacteria	Proteobacteria	Alphaproteobacteria	Caulobacterales
GH43,GH51	Glyco_hydro_43	Bacteria	Proteobacteria	Alphaproteobacteria	Caulobacterales
GH43,GH51	Glyco_hydro_43	Bacteria	Proteobacteria	Alphaproteobacteria	Caulobacterales
GH43,GH51	Glyco_hydro_43	Bacteria	Proteobacteria	Alphaproteobacteria	Caulobacterales
GH43	Glyco_hydro_39	Bacteria	Proteobacteria	Alphaproteobacteria	Caulobacterales
GH31	GH97_C,GH97_N,Glyco_hydro_97	Bacteria	Proteobacteria	Alphaproteobacteria	Caulobacterales
GH31	DUF5110,Glyco_hydro_31	Bacteria	Proteobacteria	Alphaproteobacteria	Caulobacterales
GH31	GH97_C,GH97_N,Glyco_hydro_97	Bacteria	Proteobacteria	Alphaproteobacteria	Caulobacterales
GH31	DUF4968,DUF5110,Glyco_hydro_31,PA14	Bacteria	Proteobacteria	Alphaproteobacteria	Caulobacterales
GH31	DUF4968,DUF5110,Gal_mutarotas_2,Glyco_hydro_31	Bacteria	Proteobacteria	Alphaproteobacteria	Caulobacterales
GH31	GH97_C,GH97_N,Glyco_hydro_97	Bacteria	Proteobacteria	Alphaproteobacteria	Caulobacterales
GH31	DUF4968,DUF5110,Glyco_hydro_31,PA14	Bacteria	Proteobacteria	Alphaproteobacteria	Caulobacterales
GH3	Glyco_hydro_3,Glyco_hydro_3_C	Bacteria	Proteobacteria	Alphaproteobacteria	Caulobacterales
GH3	Glyco_hydro_3,Glyco_hydro_3_C	Bacteria	Proteobacteria	Alphaproteobacteria	Caulobacterales
GH3	Fn3-like,Glyco_hydro_3,Glyco_hydro_3_C	Bacteria	Proteobacteria	Alphaproteobacteria	Caulobacterales
GH3	Fn3-like,Glyco_hydro_3,Glyco_hydro_3_C	Bacteria	Proteobacteria	Alphaproteobacteria	Caulobacterales
GH3	Fn3-like,Glyco_hydro_3,Glyco_hydro_3_C,PA14	Bacteria	Proteobacteria	Alphaproteobacteria	Caulobacterales
GH3	Fn3-like,Glyco_hydro_3,Glyco_hydro_3_C	Bacteria	Proteobacteria	Alphaproteobacteria	Caulobacterales
GH3	Fn3-like,Glyco_hydro_3,Glyco_hydro_3_C,PA14	Bacteria	Proteobacteria	Alphaproteobacteria	Caulobacterales
GH3	Glyco_hydro_3,Glyco_hydro_3_C	Bacteria	Proteobacteria	Alphaproteobacteria	Caulobacterales
GH3	Fn3-like,Glyco_hydro_3,Glyco_hydro_3_C,PA14	Bacteria	Proteobacteria	Alphaproteobacteria	Caulobacterales
GH3	Fn3-like,Glyco_hydro_3,Glyco_hydro_3_C,PA14	Bacteria	Proteobacteria	Alphaproteobacteria	Caulobacterales
GH3	Fn3-like,Glyco_hydro_3,Glyco_hydro_3_C,PA14	Bacteria	Proteobacteria	Alphaproteobacteria	Caulobacterales
GH3	Fn3-like,Glyco_hydro_3,Glyco_hydro_3_C,PA14	Bacteria	Proteobacteria	Alphaproteobacteria	Caulobacterales
GH3	Fn3-like,Glyco_hydro_3,Glyco_hydro_3_C	Bacteria	Proteobacteria	Alphaproteobacteria	Caulobacterales
GH3	Fn3-like,Glyco_hydro_3,Glyco_hydro_3_C	Bacteria	Proteobacteria	Alphaproteobacteria	Caulobacterales
GH3	Fn3-like,Glyco_hydro_3,Glyco_hydro_3_C	Bacteria	Proteobacteria	Alphaproteobacteria	Caulobacterales
GH20	CHB_HEX_C_1,Glyco_hydro_20,Glyco_hydro_20b	Bacteria	Proteobacteria	Alphaproteobacteria	Caulobacterales
GH20	CHB_HEX,CHB_HEX_C,Glyco_hydro_20,Glyco_hydro_20b	Bacteria	Proteobacteria	Alphaproteobacteria	Caulobacterales
GH20	CHB_HEX_C_1,Glyco_hydro_20,Glyco_hydro_20b	Bacteria	Proteobacteria	Alphaproteobacteria	Caulobacterales
GH15	Glucodextran_N,Glyco_hydro_15	Bacteria	Proteobacteria	Alphaproteobacteria	Caulobacterales
GH105	Glyco_hydro_88	Bacteria	Proteobacteria	Alphaproteobacteria	Caulobacterales
GH77	Glyco_hydro_77	Bacteria	Proteobacteria	Gammaproteobacteria	Chromatiales
GH94,GT84	Glyco_hydro_36,Glyco_transf_36,Glycoamylase	Bacteria	Proteobacteria	Gammaproteobacteria	Methylococcales
GH94,GT84	Glyco_hydro_36,Glyco_transf_36,Glycoamylase	Bacteria	Proteobacteria	Gammaproteobacteria	Methylococcales
GH94,GT84	Glyco_hydro_36,Glyco_transf_36,Glycoamylase	Bacteria	Proteobacteria	Gammaproteobacteria	Methylococcales
GH94,GT84	Glyco_hydro_36,Glyco_transf_36,Glycoamylase	Bacteria	Proteobacteria	Gammaproteobacteria	Methylococcales
GH94,GT84	Glyco_hydro_36,Glyco_transf_36,Glycoamylase	Bacteria	Proteobacteria	Gammaproteobacteria	Methylococcales
GT2	Cellulose_synt,Glyco_hydro_8,Glyco_trans_2_3,Glycos_transf_2,PilZ	Bacteria	Proteobacteria	Deltaproteobacteria	Myxococcales
GH94,GT36,GT84	Glyco_hydro_36,Glyco_transf_36,Glycoamylase	Bacteria	Proteobacteria	Deltaproteobacteria	Myxococcales
GH77	Glyco_hydro_77	Bacteria	Proteobacteria	Deltaproteobacteria	Myxococcales
GH5,GH9	CBM_4_9,CelD_N,Glyco_hydro_9	Bacteria	Proteobacteria	Deltaproteobacteria	Myxococcales
GH5	Glyco_hydr_30_2	Bacteria	Proteobacteria	Deltaproteobacteria	Myxococcales
GH43	Glyco_hydro_43	Bacteria	Proteobacteria	Deltaproteobacteria	Myxococcales
GH30	Glyco_hydro_30,Glyco_hydro_30C,RicinB_lectin_2	Bacteria	Proteobacteria	Deltaproteobacteria	Myxococcales
GH30	Glyco_hydro_30,Glyco_hydro_30C,RicinB_lectin_2	Bacteria	Proteobacteria	Deltaproteobacteria	Myxococcales
GH30	Glyco_hydro_30,Glyco_hydro_30C,RicinB_lectin_2	Bacteria	Proteobacteria	Deltaproteobacteria	Myxococcales
GH15	CBM_20,Glucodextran_N,Glyco_hydro_15	Bacteria	Proteobacteria	Deltaproteobacteria	Myxococcales
GH15	CBM_20,Glucodextran_N,Glyco_hydro_15	Bacteria	Proteobacteria	Deltaproteobacteria	Myxococcales
GH15	CBM_20,Glucodextran_N,Glyco_hydro_15	Bacteria	Proteobacteria	Deltaproteobacteria	Myxococcales
CBM6,GH43	CBM_6,Glyco_hydro_43	Bacteria	Proteobacteria	Deltaproteobacteria	Myxococcales
CBM48,GH13	Alpha-amylase,Alpha-amylase_C,CBM_48,Glyco_hydro_77	Bacteria	Proteobacteria	Betaproteobacteria	Neisseriales
GH8	Glyco_hydro_8	Bacteria	Proteobacteria	Betaproteobacteria	Nitrosomonadales
GH19	Glyco_hydro_19	Bacteria	Proteobacteria	Betaproteobacteria	Nitrosomonadales
GH19	Glyco_hydro_19	Bacteria	Proteobacteria	Betaproteobacteria	Nitrosomonadales
GH19	Glyco_hydro_19	Bacteria	Proteobacteria	Betaproteobacteria	Nitrosomonadales
GH19	Glyco_hydro_19	Bacteria	Proteobacteria	Gammaproteobacteria	Oceanospirillales
CBM48,GH13	Alpha-amylase,Alpha-amylase_C,CBM_48,Glyco_hydro_77	Bacteria	Proteobacteria	Gammaproteobacteria	Pasteurellales
GH8	Glyco_hydro_8	Bacteria	Proteobacteria	Alphaproteobacteria	Rhodospirillales
GH8	Glyco_hydro_8	Bacteria	Proteobacteria	Alphaproteobacteria	Rhodospirillales
GH77	Glyco_hydro_77	Bacteria	Proteobacteria	Alphaproteobacteria	Rhodospirillales
GH77	Glyco_hydro_77	Bacteria	Proteobacteria	Alphaproteobacteria	Rhodospirillales
GH77	Glyco_hydro_77	Bacteria	Proteobacteria	Alphaproteobacteria	Rhodospirillales
GH15	Glyco_hydro_15	Bacteria	Proteobacteria	Alphaproteobacteria	Rhodospirillales
GH15	Glyco_hydro_15	Bacteria	Proteobacteria	Alphaproteobacteria	Rhodospirillales
GH15	Glyco_hydro_15	Bacteria	Proteobacteria	Alphaproteobacteria	Rhodospirillales
GH15	Glyco_hydro_15	Bacteria	Proteobacteria	Alphaproteobacteria	Rhodospirillales
GH95	Glyco_hyd_65N_2	Bacteria	Proteobacteria	Alphaproteobacteria	Sphingomonadales
GH95	Glyco_hyd_65N_2	Bacteria	Proteobacteria	Alphaproteobacteria	Sphingomonadales
GH95	Glyco_hyd_65N_2	Bacteria	Proteobacteria	Alphaproteobacteria	Sphingomonadales
GH43,GH51	Glyco_hydro_43	Bacteria	Proteobacteria	Alphaproteobacteria	Sphingomonadales
GH43,GH51	Glyco_hydro_43	Bacteria	Proteobacteria	Alphaproteobacteria	Sphingomonadales
GH43,GH51	Glyco_hydro_43	Bacteria	Proteobacteria	Alphaproteobacteria	Sphingomonadales
GH43,GH51	Glyco_hydro_43	Bacteria	Proteobacteria	Alphaproteobacteria	Sphingomonadales
GH43,GH51	Glyco_hydro_43	Bacteria	Proteobacteria	Alphaproteobacteria	Sphingomonadales
GH43,GH51	Glyco_hydro_43	Bacteria	Proteobacteria	Alphaproteobacteria	Sphingomonadales
GH43,GH51	Glyco_hydro_43	Bacteria	Proteobacteria	Alphaproteobacteria	Sphingomonadales
GH43	Glyco_hydro_39	Bacteria	Proteobacteria	Alphaproteobacteria	Sphingomonadales
GH43	Glyco_hydro_39	Bacteria	Proteobacteria	Alphaproteobacteria	Sphingomonadales
GH43	Glyco_hydro_39	Bacteria	Proteobacteria	Alphaproteobacteria	Sphingomonadales
GH43	Glyco_hydro_39	Bacteria	Proteobacteria	Alphaproteobacteria	Sphingomonadales
GH43	Glyco_hydro_39	Bacteria	Proteobacteria	Alphaproteobacteria	Sphingomonadales
GH43	Glyco_hydro_43	Bacteria	Proteobacteria	Alphaproteobacteria	Sphingomonadales
GH43	Glyco_hydro_39	Bacteria	Proteobacteria	Alphaproteobacteria	Sphingomonadales
GH43	Glyco_hydro_39	Bacteria	Proteobacteria	Alphaproteobacteria	Sphingomonadales
GH43	Glyco_hydro_43,RicinB_lectin_2	Bacteria	Proteobacteria	Alphaproteobacteria	Sphingomonadales
GH31	GH97_C,GH97_N,Glyco_hydro_97	Bacteria	Proteobacteria	Alphaproteobacteria	Sphingomonadales
GH31	DUF4968,DUF5110,Glyco_hydro_31	Bacteria	Proteobacteria	Alphaproteobacteria	Sphingomonadales
GH31	DUF5110,Glyco_hydro_31,PA14	Bacteria	Proteobacteria	Alphaproteobacteria	Sphingomonadales
GH31	GH97_C,GH97_N,Glyco_hydro_97	Bacteria	Proteobacteria	Alphaproteobacteria	Sphingomonadales
GH31	DUF5110,Glyco_hydro_31,PA14	Bacteria	Proteobacteria	Alphaproteobacteria	Sphingomonadales
GH31	DUF5110,Glyco_hydro_31,PA14	Bacteria	Proteobacteria	Alphaproteobacteria	Sphingomonadales
GH31	DUF4968,DUF5110,Glyco_hydro_31	Bacteria	Proteobacteria	Alphaproteobacteria	Sphingomonadales
GH3	Fn3-like,Glyco_hydro_3,Glyco_hydro_3_C,PA14	Bacteria	Proteobacteria	Alphaproteobacteria	Sphingomonadales
GH3	Glyco_hydro_3,Glyco_hydro_3_C	Bacteria	Proteobacteria	Alphaproteobacteria	Sphingomonadales
GH3	Fn3-like,Glyco_hydro_3,Glyco_hydro_3_C	Bacteria	Proteobacteria	Alphaproteobacteria	Sphingomonadales
GH3	Glyco_hydro_3,Glyco_hydro_3_C	Bacteria	Proteobacteria	Alphaproteobacteria	Sphingomonadales
GH3	Fn3-like,Glyco_hydro_3,Glyco_hydro_3_C	Bacteria	Proteobacteria	Alphaproteobacteria	Sphingomonadales
GH3	Fn3-like,Glyco_hydro_3,Glyco_hydro_3_C	Bacteria	Proteobacteria	Alphaproteobacteria	Sphingomonadales
GH3	Fn3-like,Glyco_hydro_3,Glyco_hydro_3_C	Bacteria	Proteobacteria	Alphaproteobacteria	Sphingomonadales
GH3	Fn3-like,Glyco_hydro_3,Glyco_hydro_3_C	Bacteria	Proteobacteria	Alphaproteobacteria	Sphingomonadales
GH3	Fn3-like,Glyco_hydro_3,Glyco_hydro_3_C	Bacteria	Proteobacteria	Alphaproteobacteria	Sphingomonadales
GH3	Fn3-like,Glyco_hydro_3,Glyco_hydro_3_C,PA14	Bacteria	Proteobacteria	Alphaproteobacteria	Sphingomonadales
GH3	Fn3-like,Glyco_hydro_3,Glyco_hydro_3_C	Bacteria	Proteobacteria	Alphaproteobacteria	Sphingomonadales
GH3	Fn3-like,Glyco_hydro_3,Glyco_hydro_3_C	Bacteria	Proteobacteria	Alphaproteobacteria	Sphingomonadales
GH3	Fn3-like,Glyco_hydro_3,Glyco_hydro_3_C	Bacteria	Proteobacteria	Alphaproteobacteria	Sphingomonadales
GH3	Glyco_hydro_3,Glyco_hydro_3_C	Bacteria	Proteobacteria	Alphaproteobacteria	Sphingomonadales
GH3	Fn3-like,Glyco_hydro_3,Glyco_hydro_3_C	Bacteria	Proteobacteria	Alphaproteobacteria	Sphingomonadales
GH3	Fn3-like,Glyco_hydro_3,Glyco_hydro_3_C	Bacteria	Proteobacteria	Alphaproteobacteria	Sphingomonadales
GH3	Fn3-like,Glyco_hydro_3,Glyco_hydro_3_C	Bacteria	Proteobacteria	Alphaproteobacteria	Sphingomonadales
GH3	Fn3-like,Glyco_hydro_3,Glyco_hydro_3_C,PA14	Bacteria	Proteobacteria	Alphaproteobacteria	Sphingomonadales
GH3	Glyco_hydro_3,Glyco_hydro_3_C	Bacteria	Proteobacteria	Alphaproteobacteria	Sphingomonadales
GH3	Glyco_hydro_3,Glyco_hydro_3_C	Bacteria	Proteobacteria	Alphaproteobacteria	Sphingomonadales
GH3	Fn3-like,Glyco_hydro_3,Glyco_hydro_3_C	Bacteria	Proteobacteria	Alphaproteobacteria	Sphingomonadales
GH3	Fn3-like,Glyco_hydro_3,Glyco_hydro_3_C	Bacteria	Proteobacteria	Alphaproteobacteria	Sphingomonadales
GH3	Glyco_hydro_3,Glyco_hydro_3_C	Bacteria	Proteobacteria	Alphaproteobacteria	Sphingomonadales
GH3	Glyco_hydro_3,Glyco_hydro_3_C	Bacteria	Proteobacteria	Alphaproteobacteria	Sphingomonadales
GH3	Glyco_hydro_3,Glyco_hydro_3_C	Bacteria	Proteobacteria	Alphaproteobacteria	Sphingomonadales
GH3	Glyco_hydro_3,Glyco_hydro_3_C	Bacteria	Proteobacteria	Alphaproteobacteria	Sphingomonadales
GH3	Glyco_hydro_3,Glyco_hydro_3_C	Bacteria	Proteobacteria	Alphaproteobacteria	Sphingomonadales
GH3	Fn3-like,Glyco_hydro_3,Glyco_hydro_3_C	Bacteria	Proteobacteria	Alphaproteobacteria	Sphingomonadales
GH3	Fn3-like,Glyco_hydro_3,Glyco_hydro_3_C	Bacteria	Proteobacteria	Alphaproteobacteria	Sphingomonadales
GH3	Glyco_hydro_3,Glyco_hydro_3_C	Bacteria	Proteobacteria	Alphaproteobacteria	Sphingomonadales
GH3	Fn3-like,Glyco_hydro_3,Glyco_hydro_3_C	Bacteria	Proteobacteria	Alphaproteobacteria	Sphingomonadales
GH3	Fn3-like,Glyco_hydro_3,Glyco_hydro_3_C,PA14	Bacteria	Proteobacteria	Alphaproteobacteria	Sphingomonadales
GH3	Fn3-like,Glyco_hydro_3,Glyco_hydro_3_C	Bacteria	Proteobacteria	Alphaproteobacteria	Sphingomonadales
GH3	Glyco_hydro_3,Glyco_hydro_3_C	Bacteria	Proteobacteria	Alphaproteobacteria	Sphingomonadales
GH3	Fn3-like,Glyco_hydro_3,Glyco_hydro_3_C	Bacteria	Proteobacteria	Alphaproteobacteria	Sphingomonadales
GH3	Fn3-like,Glyco_hydro_3,Glyco_hydro_3_C,PA14	Bacteria	Proteobacteria	Alphaproteobacteria	Sphingomonadales
GH20	CHB_HEX_C_1,Fn3_assoc,Glyco_hydro_20,Glyco_hydro_20b	Bacteria	Proteobacteria	Alphaproteobacteria	Sphingomonadales
GH20	CHB_HEX_C_1,Fn3_assoc,Glyco_hydro_20,Glyco_hydro_20b	Bacteria	Proteobacteria	Alphaproteobacteria	Sphingomonadales
GH20	CHB_HEX_C_1,Fn3_assoc,Glyco_hydro_20,Glyco_hydro_20b	Bacteria	Proteobacteria	Alphaproteobacteria	Sphingomonadales
GH19	Glyco_hydro_19	Bacteria	Proteobacteria	Alphaproteobacteria	Sphingomonadales
GH19	Glyco_hydro_19,PG_binding_1	Bacteria	Proteobacteria	Alphaproteobacteria	Sphingomonadales
GH19	Glyco_hydro_19,PG_binding_1	Bacteria	Proteobacteria	Alphaproteobacteria	Sphingomonadales
GH19	Glyco_hydro_19	Bacteria	Proteobacteria	Alphaproteobacteria	Sphingomonadales
GH105	Glyco_hydro_88	Bacteria	Proteobacteria	Alphaproteobacteria	Sphingomonadales
GH15	Glucodextran_N,Glyco_hydro_15	Bacteria	Proteobacteria	Alphaproteobacteria
GH15	Glucodextran_N,Glyco_hydro_15	Bacteria	Proteobacteria	Alphaproteobacteria
GT1	Glyco_hydro_1	Bacteria	Proteobacteria	Betaproteobacteria
CBM48,GH13	Alpha-amylase,Alpha-amylase_C,CBM_48,Glyco_hydro_77	Bacteria	Proteobacteria	Betaproteobacteria
GH18	CBM_5_12,ChitinaseA_N,Glyco_hydro_18,REJ	Bacteria	Proteobacteria	Gammaproteobacteria	Vibrionales
GT4	Glyco_hydro_4,Glyco_hydro_4C	Bacteria	Proteobacteria	Gammaproteobacteria	Xanthomonadales
GT4	Glyco_hydro_4,Glyco_hydro_4C	Bacteria	Proteobacteria	Gammaproteobacteria	Xanthomonadales
GT4	Glyco_hydro_4,Glyco_hydro_4C	Bacteria	Proteobacteria	Gammaproteobacteria	Xanthomonadales
GT2	Glyco_hydro_18,Glyco_tranf_2_3,Polysacc_deac_1	Bacteria	Proteobacteria	Gammaproteobacteria	Xanthomonadales
GT2	BcsB,Cellulose_synt,Glyco_hydro_17,Glyco_tranf_2_3,Glycos_transf_2,PilZ	Bacteria	Proteobacteria	Gammaproteobacteria	Xanthomonadales
GT2	BcsB,Cellulose_synt,Glyco_hydro_17,Glyco_tranf_2_3,Glycos_transf_2,PilZ	Bacteria	Proteobacteria	Gammaproteobacteria	Xanthomonadales
GT2	BcsB,Cellulose_synt,Glyco_hydro_17,Glyco_tranf_2_3,Glycos_transf_2,PilZ	Bacteria	Proteobacteria	Gammaproteobacteria	Xanthomonadales
GT2	BcsB,Cellulose_synt,Glyco_hydro_17,Glyco_tranf_2_3,Glycos_transf_2,PilZ	Bacteria	Proteobacteria	Gammaproteobacteria	Xanthomonadales
GT2	BcsB,Cellulose_synt,Glyco_hydro_17,Glyco_tranf_2_3,Glycos_transf_2,PilZ	Bacteria	Proteobacteria	Gammaproteobacteria	Xanthomonadales
GH95	Glyco_hyd_65N_2	Bacteria	Proteobacteria	Gammaproteobacteria	Xanthomonadales
GH95	Glyco_hyd_65N_2	Bacteria	Proteobacteria	Gammaproteobacteria	Xanthomonadales
GH95	Glyco_hyd_65N_2	Bacteria	Proteobacteria	Gammaproteobacteria	Xanthomonadales
GH77	Glyco_hydro_77	Bacteria	Proteobacteria	Gammaproteobacteria	Xanthomonadales
GH77	Glyco_hydro_77	Bacteria	Proteobacteria	Gammaproteobacteria	Xanthomonadales
GH77	Glyco_hydro_77	Bacteria	Proteobacteria	Gammaproteobacteria	Xanthomonadales
GH65	Glyco_hydro_65C,Glyco_hydro_65N,Glyco_hydro_65m,HAD_2	Bacteria	Proteobacteria	Gammaproteobacteria	Xanthomonadales
GH65	Glyco_hydro_65C,Glyco_hydro_65N,Glyco_hydro_65m,HAD_2	Bacteria	Proteobacteria	Gammaproteobacteria	Xanthomonadales
GH65	Glyco_hydro_65C,Glyco_hydro_65N,Glyco_hydro_65m,HAD_2	Bacteria	Proteobacteria	Gammaproteobacteria	Xanthomonadales
GH65	Glyco_hydro_65C,Glyco_hydro_65N,Glyco_hydro_65m,HAD_2	Bacteria	Proteobacteria	Gammaproteobacteria	Xanthomonadales
GH5,GH9	CelD_N,Glyco_hydro_9	Bacteria	Proteobacteria	Gammaproteobacteria	Xanthomonadales
GH5,GH8,GH9	Glyco_hydro_8	Bacteria	Proteobacteria	Gammaproteobacteria	Xanthomonadales
GH5,GH8,GH9	Glyco_hydro_8	Bacteria	Proteobacteria	Gammaproteobacteria	Xanthomonadales
GH43,GH51	Glyco_hydro_43	Bacteria	Proteobacteria	Gammaproteobacteria	Xanthomonadales
GH43,GH51	Glyco_hydro_43	Bacteria	Proteobacteria	Gammaproteobacteria	Xanthomonadales
GH43,GH51	Glyco_hydro_43	Bacteria	Proteobacteria	Gammaproteobacteria	Xanthomonadales
GH43,GH51	Glyco_hydro_43	Bacteria	Proteobacteria	Gammaproteobacteria	Xanthomonadales
GH43	Glyco_hydro_39	Bacteria	Proteobacteria	Gammaproteobacteria	Xanthomonadales
GH43	Glyco_hydro_43	Bacteria	Proteobacteria	Gammaproteobacteria	Xanthomonadales
GH43	Glyco_hydro_43	Bacteria	Proteobacteria	Gammaproteobacteria	Xanthomonadales
GH31	DUF4968,DUF5110,Gal_mutarotas_2,Glyco_hydro_31,PA14	Bacteria	Proteobacteria	Gammaproteobacteria	Xanthomonadales
GH31	GH97_C,GH97_N,Glyco_hydro_97	Bacteria	Proteobacteria	Gammaproteobacteria	Xanthomonadales
GH30	Glyco_hydro_30,Glyco_hydro_30C	Bacteria	Proteobacteria	Gammaproteobacteria	Xanthomonadales
GH30	Glyco_hydro_30,Glyco_hydro_30C	Bacteria	Proteobacteria	Gammaproteobacteria	Xanthomonadales
GH30	Glyco_hydro_30,Glyco_hydro_30C	Bacteria	Proteobacteria	Gammaproteobacteria	Xanthomonadales
GH3	Glyco_hydro_3,Glyco_hydro_3_C	Bacteria	Proteobacteria	Gammaproteobacteria	Xanthomonadales
GH3	Glyco_hydro_3,Glyco_hydro_3_C	Bacteria	Proteobacteria	Gammaproteobacteria	Xanthomonadales
GH3	Fn3-like,Glyco_hydro_3,Glyco_hydro_3_C,PA14	Bacteria	Proteobacteria	Gammaproteobacteria	Xanthomonadales
GH3	Glyco_hydro_3,Glyco_hydro_3_C	Bacteria	Proteobacteria	Gammaproteobacteria	Xanthomonadales
GH3	Glyco_hydro_3,Glyco_hydro_3_C	Bacteria	Proteobacteria	Gammaproteobacteria	Xanthomonadales
GH3	Fn3-like,Glyco_hydro_3,Glyco_hydro_3_C,PA14	Bacteria	Proteobacteria	Gammaproteobacteria	Xanthomonadales
GH3	Fn3-like,Glyco_hydro_3,Glyco_hydro_3_C,PA14	Bacteria	Proteobacteria	Gammaproteobacteria	Xanthomonadales
GH3	Fn3-like,Glyco_hydro_3,Glyco_hydro_3_C	Bacteria	Proteobacteria	Gammaproteobacteria	Xanthomonadales
GH3	Glyco_hydro_3,Glyco_hydro_3_C	Bacteria	Proteobacteria	Gammaproteobacteria	Xanthomonadales
GH3	Glyco_hydro_3,Glyco_hydro_3_C	Bacteria	Proteobacteria	Gammaproteobacteria	Xanthomonadales
GH3	Fn3-like,Glyco_hydro_3,Glyco_hydro_3_C,PA14	Bacteria	Proteobacteria	Gammaproteobacteria	Xanthomonadales
GH3	Glyco_hydro_3,Glyco_hydro_3_C	Bacteria	Proteobacteria	Gammaproteobacteria	Xanthomonadales
GH3	Fn3-like,Glyco_hydro_3,Glyco_hydro_3_C	Bacteria	Proteobacteria	Gammaproteobacteria	Xanthomonadales
GH3	Glyco_hydro_3,Glyco_hydro_3_C	Bacteria	Proteobacteria	Gammaproteobacteria	Xanthomonadales
GH3	Fn3-like,Glyco_hydro_3,Glyco_hydro_3_C,PA14	Bacteria	Proteobacteria	Gammaproteobacteria	Xanthomonadales
GH3	Fn3-like,Glyco_hydro_3,Glyco_hydro_3_C	Bacteria	Proteobacteria	Gammaproteobacteria	Xanthomonadales
GH3	Fn3-like,Glyco_hydro_3,Glyco_hydro_3_C,PA14	Bacteria	Proteobacteria	Gammaproteobacteria	Xanthomonadales
GH3	Fn3-like,Glyco_hydro_3,Glyco_hydro_3_C	Bacteria	Proteobacteria	Gammaproteobacteria	Xanthomonadales
GH3	Fn3-like,Glyco_hydro_3,Glyco_hydro_3_C,PA14	Bacteria	Proteobacteria	Gammaproteobacteria	Xanthomonadales
GH3	Fn3-like,Glyco_hydro_3,Glyco_hydro_3_C	Bacteria	Proteobacteria	Gammaproteobacteria	Xanthomonadales
GH3	Fn3-like,Glyco_hydro_3,Glyco_hydro_3_C	Bacteria	Proteobacteria	Gammaproteobacteria	Xanthomonadales
GH26,GH5,GH9	CBM_2,CBM_3,CarboxypepD_reg,Glyco_hydro_44,Glyco_hydro_48,Paired_CXXCH_1,fn3	Bacteria	Proteobacteria	Gammaproteobacteria	Xanthomonadales
GH26,GH5,GH9	CBM_2,CBM_3,CarboxypepD_reg,Glyco_hydro_44,Glyco_hydro_48,Paired_CXXCH_1,fn3	Bacteria	Proteobacteria	Gammaproteobacteria	Xanthomonadales
GH20	CHB_HEX_C_1,Fn3_assoc,Glyco_hydro_20,Glyco_hydro_20b	Bacteria	Proteobacteria	Gammaproteobacteria	Xanthomonadales
GH20	CHB_HEX_C_1,Fn3_assoc,Glyco_hydro_20,Glyco_hydro_20b	Bacteria	Proteobacteria	Gammaproteobacteria	Xanthomonadales
GH20	CHB_HEX_C_1,Fn3_assoc,Glyco_hydro_20,Glyco_hydro_20b	Bacteria	Proteobacteria	Gammaproteobacteria	Xanthomonadales
GH20	CHB_HEX_C_1,Fn3_assoc,Glyco_hydro_20,Glyco_hydro_20b	Bacteria	Proteobacteria	Gammaproteobacteria	Xanthomonadales
GH20	CHB_HEX_C_1,Fn3_assoc,Glyco_hydro_20,Glyco_hydro_20b	Bacteria	Proteobacteria	Gammaproteobacteria	Xanthomonadales
GH20	CHB_HEX_C_1,Fn3_assoc,Glyco_hydro_20,Glyco_hydro_20b	Bacteria	Proteobacteria	Gammaproteobacteria	Xanthomonadales
GH20	CHB_HEX_C_1,Glyco_hydro_20,Glyco_hydro_20b	Bacteria	Proteobacteria	Gammaproteobacteria	Xanthomonadales
GH20	CHB_HEX_C_1,Fn3_assoc,Glyco_hydro_20,Glyco_hydro_20b	Bacteria	Proteobacteria	Gammaproteobacteria	Xanthomonadales
GH20	CHB_HEX_C_1,Fn3_assoc,Glyco_hydro_20,Glyco_hydro_20b	Bacteria	Proteobacteria	Gammaproteobacteria	Xanthomonadales
GH20	CHB_HEX_C_1,Fn3_assoc,Glyco_hydro_20,Glyco_hydro_20b	Bacteria	Proteobacteria	Gammaproteobacteria	Xanthomonadales
GH20	CHB_HEX_C_1,Glyco_hydro_20,Glyco_hydro_20b	Bacteria	Proteobacteria	Gammaproteobacteria	Xanthomonadales
GH20	CHB_HEX_C_1,Glyco_hydro_20,Glyco_hydro_20b	Bacteria	Proteobacteria	Gammaproteobacteria	Xanthomonadales
GH20	CHB_HEX_C_1,Fn3_assoc,Glyco_hydro_20,Glyco_hydro_20b	Bacteria	Proteobacteria	Gammaproteobacteria	Xanthomonadales
GH20	CHB_HEX_C_1,Glyco_hydro_20,Glyco_hydro_20b,PA14	Bacteria	Proteobacteria	Gammaproteobacteria	Xanthomonadales
GH19	Glyco_hydro_19,PG_binding_1,Peptidase_M23	Bacteria	Proteobacteria	Gammaproteobacteria	Xanthomonadales
GH19	Glyco_hydro_19,PG_binding_1	Bacteria	Proteobacteria	Gammaproteobacteria	Xanthomonadales
GH19	Glyco_hydro_19,PG_binding_1	Bacteria	Proteobacteria	Gammaproteobacteria	Xanthomonadales
GH19	Glyco_hydro_19,PG_binding_1	Bacteria	Proteobacteria	Gammaproteobacteria	Xanthomonadales
GH19	Glyco_hydro_19,PG_binding_1	Bacteria	Proteobacteria	Gammaproteobacteria	Xanthomonadales
GH19	Glyco_hydro_19,PG_binding_1,Peptidase_M23	Bacteria	Proteobacteria	Gammaproteobacteria	Xanthomonadales
GH19	Glyco_hydro_19,PG_binding_1	Bacteria	Proteobacteria	Gammaproteobacteria	Xanthomonadales
GH19	Glyco_hydro_19,PG_binding_1	Bacteria	Proteobacteria	Gammaproteobacteria	Xanthomonadales
GH19	Glyco_hydro_19,PG_binding_1,Peptidase_M23	Bacteria	Proteobacteria	Gammaproteobacteria	Xanthomonadales
GH19	Glyco_hydro_19,PG_binding_1,Peptidase_M23	Bacteria	Proteobacteria	Gammaproteobacteria	Xanthomonadales
GH19	Glyco_hydro_19,PG_binding_1	Bacteria	Proteobacteria	Gammaproteobacteria	Xanthomonadales
GH18	Calx-beta,Glyco_hydro_18,fn3	Bacteria	Proteobacteria	Gammaproteobacteria	Xanthomonadales
GH18	Calx-beta,Glyco_hydro_18,fn3	Bacteria	Proteobacteria	Gammaproteobacteria	Xanthomonadales
GH18	Calx-beta,Glyco_hydro_18	Bacteria	Proteobacteria	Gammaproteobacteria	Xanthomonadales
GH18	Calx-beta,Glyco_hydro_18	Bacteria	Proteobacteria	Gammaproteobacteria	Xanthomonadales
GT4	Glyco_hydro_4,Glyco_hydro_4C	Bacteria	Proteobacteria	Alphaproteobacteria
GH95	Glyco_hyd_65N_2	Bacteria	Proteobacteria	Alphaproteobacteria
GH95	Glyco_hyd_65N_2	Bacteria	Proteobacteria	Alphaproteobacteria
GH94,GT84	Glyco_hydro_36,Glyco_transf_36,Glycoamylase	Bacteria	Proteobacteria	Alphaproteobacteria
GH5,GH9	Glyco_hydro_26	Bacteria	Proteobacteria	Alphaproteobacteria
GH5,GH9	Glyco_hydro_26	Bacteria	Proteobacteria	Alphaproteobacteria
GH43	Glyco_hydro_43	Bacteria	Proteobacteria	Alphaproteobacteria
GH43	Glyco_hydro_43	Bacteria	Proteobacteria	Alphaproteobacteria
GH38	Alpha-mann_mid,Glyco_hydro_38,Glyco_hydro_38C	Bacteria	Proteobacteria	Alphaproteobacteria
GH38	Alpha-mann_mid,Glyco_hydro_38,Glyco_hydro_38C	Bacteria	Proteobacteria	Alphaproteobacteria
GH31	Gal_mutarotas_2,Glyco_hydro_31	Bacteria	Proteobacteria	Alphaproteobacteria
GH31	DUF5110,Glyco_hydro_31	Bacteria	Proteobacteria	Alphaproteobacteria
GH31	DUF5110,Glyco_hydro_31	Bacteria	Proteobacteria	Alphaproteobacteria
GH31	Gal_mutarotas_2,Glyco_hydro_31	Bacteria	Proteobacteria	Alphaproteobacteria
GH30	Glyco_hydro_30,Glyco_hydro_30C	Bacteria	Proteobacteria	Alphaproteobacteria
GH3	Fn3-like,Glyco_hydro_3,Glyco_hydro_3_C	Bacteria	Proteobacteria	Alphaproteobacteria
GH3	Fn3-like,Glyco_hydro_3,Glyco_hydro_3_C	Bacteria	Proteobacteria	Alphaproteobacteria
GH3	Fn3-like,Glyco_hydro_3,Glyco_hydro_3_C	Bacteria	Proteobacteria	Alphaproteobacteria
GH20	Glyco_hydro_20,Glyco_hydro_20b	Bacteria	Proteobacteria	Alphaproteobacteria
GH16	Glyco_hydro_16	Bacteria	Proteobacteria	Alphaproteobacteria
GH16	Glyco_hydro_16	Bacteria	Proteobacteria	Alphaproteobacteria
GH16	Glyco_hydro_16	Bacteria	Proteobacteria	Alphaproteobacteria
GH16	Glyco_hydro_16	Bacteria	Proteobacteria	Alphaproteobacteria
GH16	Glyco_hydro_16	Bacteria	Proteobacteria	Alphaproteobacteria
GH16	Glyco_hydro_16	Bacteria	Proteobacteria	Alphaproteobacteria
GH16	Glyco_hydro_16	Bacteria	Proteobacteria	Alphaproteobacteria
GH3	Fn3-like,Glyco_hydro_3,Glyco_hydro_3_C,PA14	Bacteria	Proteobacteria	Betaproteobacteria
GH3	Fn3-like,Glyco_hydro_3,Glyco_hydro_3_C	Bacteria	Proteobacteria	Betaproteobacteria
GH13,GH77	Alpha-amylase,Glyco_hydro_77	Bacteria	Proteobacteria	Betaproteobacteria
GH30	Glyco_hydro_30,Glyco_hydro_30C	Bacteria	Proteobacteria	Gammaproteobacteria
GH30	Glyco_hydro_30,Glyco_hydro_30C	Bacteria	Proteobacteria	Gammaproteobacteria
GH3	Fn3-like,Glyco_hydro_3,Glyco_hydro_3_C,PA14	Bacteria	Proteobacteria	Gammaproteobacteria
GH3	Fn3-like,Glyco_hydro_3,Glyco_hydro_3_C,PA14	Bacteria	Proteobacteria	Gammaproteobacteria
GH3	Fn3-like,Glyco_hydro_3,Glyco_hydro_3_C,PA14	Bacteria	Proteobacteria	Gammaproteobacteria
GH26	Glyco_hydro_26	Bacteria	Proteobacteria	Gammaproteobacteria
GH26	Glyco_hydro_26	Bacteria	Proteobacteria	Gammaproteobacteria
GH19	Glyco_hydro_19	Bacteria	Proteobacteria	Gammaproteobacteria
GH19	Glyco_hydro_19,PG_binding_1	Bacteria	Proteobacteria	Gammaproteobacteria
GH15	Glyco_hydro_15	Bacteria	Proteobacteria	Gammaproteobacteria
GH15	Glyco_hydro_15	Bacteria	Proteobacteria	Gammaproteobacteria
GH15	Glyco_hydro_15	Bacteria	Proteobacteria	Gammaproteobacteria
GH15	Glyco_hydro_15	Bacteria	Proteobacteria	Gammaproteobacteria
GH13,GH77	Glyco_hydro_77	Bacteria	Proteobacteria	Gammaproteobacteria
GH47	Glyco_hydro_47	Bacteria	Proteobacteria
GH47	Glyco_hydro_47	Bacteria	Proteobacteria
GH43,GH51	Glyco_hydro_43	Bacteria	Proteobacteria
GH43	Glyco_hydro_43	Bacteria	Proteobacteria
GH31	GH97_C,GH97_N,Glyco_hydro_97	Bacteria	Proteobacteria
GH31	GH97_C,GH97_N,Glyco_hydro_97,RicinB_lectin_2	Bacteria	Proteobacteria
GH3	Fn3-like,Glyco_hydro_3,Glyco_hydro_3_C,PA14	Bacteria	Proteobacteria
GH3	Fn3-like,Glyco_hydro_3,Glyco_hydro_3_C,PA14	Bacteria	Proteobacteria
GH28	Glyco_hydro_28,Pectate_lyase_3,fn3	Bacteria	Proteobacteria
GH15	Glyco_hydro_15	Bacteria	Proteobacteria
GH116	DUF608,Glyco_hydr_116N	Bacteria	Proteobacteria
GH105	Glyco_hydro_88	Bacteria	Proteobacteria
CBM15,GH18	CBM_5_12,Glyco_hydro_18,fn3	Bacteria	Proteobacteria
CBM15,GH18	CBM_5_12,Glyco_hydro_18,fn3	Bacteria	Proteobacteria
GH95	Glyco_hyd_65N_2	Bacteria	Verrucomicrobia	Opitutae
GH95	Glyco_hyd_65N_2	Bacteria	Verrucomicrobia	Opitutae
GH130	Glyco_hydro_130	Bacteria	Verrucomicrobia	Opitutae
GH105	Glyco_hydro_88	Bacteria	Verrucomicrobia	Opitutae
GH105	Glyco_hydro_28,Glyco_hydro_88	Bacteria	Verrucomicrobia	Opitutae
GH105	Glyco_hydro_88	Bacteria	Verrucomicrobia	Opitutae
GH77	Glyco_hydro_77	Bacteria	Verrucomicrobia
GH77	Glyco_hydro_77	Bacteria	Verrucomicrobia
GH31	DUF5110,Glyco_hydro_31	Bacteria	Verrucomicrobia
GH77	Glyco_hydro_77	Bacteria	Verrucomicrobia
GH77	Glyco_hydro_77	Bacteria	Verrucomicrobia
GH77	Glyco_hydro_77	Bacteria	Verrucomicrobia
GT36	DUF3131,Glyco_hydro_36,Glyco_transf_36,Glycoamylase	Bacteria
GT36	DUF3131,Glyco_hydro_36,Glyco_transf_36,Glycoamylase	Bacteria
GT36	DUF3131,Glyco_hydro_36,Glyco_transf_36,Glycoamylase	Bacteria
GT20	Glyco_hydro_15,Glyco_transf_20,Trehalose_PPase	Bacteria
GT20	Glyco_hydro_15,Glyco_transf_20,Trehalose_PPase	Bacteria
GT2	Glyco_hydro_17,Glyco_tranf_2_3,Glyco_trans_2_3,Glycos_transf_2,MFS_2	Bacteria
GT2	Glyco_hydro_17,Glyco_tranf_2_3,Glyco_trans_2_3,Glycos_transf_2,MFS_2	Bacteria
GT1	Glyco_hydro_1,PD40	Bacteria
GH99	Glyco_hydro_99,PmoA	Bacteria
GH95,PL11	Beta_helix,CBM_35,Glyco_hydro_98M	Bacteria
GH95	Glyco_hyd_65N_2	Bacteria
GH95	Big_3_3,CARDB,DUF11,GSDH,Glyco_hyd_65N_2,Laminin_G_3,SdrD_B	Bacteria
GH94	BNR_2,F5_F8_type_C,Glyco_hydro_36,Glyco_transf_36,Trehalase	Bacteria
GH8	CHU_C,Glyco_hydro_11,PKD,Polysacc_deac_1,SprB	Bacteria
GH66	CBM_2,CBM_3,Cellulase,Glyco_hydro_66,Gram_pos_anchor,HemolysinCabind,PKD,PSCyt3,PSD2,PSD4,PSD5	Bacteria
GH66	CBM_35,CBM_6,GHL10,Glyco_hydro_66,Polysacc_deac_1,Ricin_B_lectin,SLH	Bacteria
GH66	Big_2,Big_4,F5_F8_type_C,Glyco_hydro_16,Inhibitor_I9,PA,Peptidase_S8,SLH	Bacteria
GH63	Glyco_hydro_63,Trehalase	Bacteria
GH63	Glyco_hydro_63,Trehalase	Bacteria
GH63	Glyco_hydro_63,Trehalase	Bacteria
GH57	DUF1957,Glyco_hydro_57,Glyco_transf_4,Glycos_transf_1	Bacteria
GH57	DUF1957,Glyco_hydro_57,Glyco_transf_4,Glycos_transf_1	Bacteria
GH57	DUF1957,Glyco_hydro_57,Glyco_transf_4,Glycos_transf_1	Bacteria
GH5,GH9	Amidase_2,Big_5,CBM60,CBM_5_12_2,DUF3494,Glyco_hydro_11,He_PIG,Malectin,PA14,PATR,VCBS	Bacteria
GH5,GH9	CBM_2,Collagen,Collagen_mid,Glyco_hydro_12,Glyco_hydro_18,fn3	Bacteria
GH5,GH9	Amidase_2,Big_5,CBM60,CBM_5_12_2,DUF3494,Glyco_hydro_11,He_PIG,Malectin,PA14,PATR,VCBS	Bacteria
GH5,GH9	Amidase_2,Big_5,CBM60,CBM_5_12_2,DUF3494,Glyco_hydro_11,He_PIG,Malectin,PA14,PATR,VCBS	Bacteria
GH5,GH9	Cellulase,Glyco_hydro_42	Bacteria
GH5,GH9	Amidase_2,Big_5,CBM60,CBM_5_12_2,DUF3494,Glyco_hydro_11,He_PIG,Malectin,PA14,PATR,VCBS	Bacteria
GH5,GH9	CelD_N,Glyco_hydro_9,Polysacc_deac_1	Bacteria
GH5,GH9	CelD_N,Glyco_hydro_9,Polysacc_deac_1	Bacteria
GH5,GH9	Cellulase,Glyco_hydro_115,Glyco_hydro_67N	Bacteria
GH5,GH9	Cellulase,Glyco_hydro_115,Glyco_hydro_67N	Bacteria
GH5,GH9	Cellulase,Glyco_hydro_115,Glyco_hydro_67N	Bacteria
GH5,GH9	CBM_2,Glyco_hydro_10,Glyco_hydro_12,Lipase_GDSL_2,Polysacc_deac_1	Bacteria
GH5,GH9	F5_F8_type_C,Fn3-like,Glyco_hyd_65N_2,Glyco_hydro_65C,Glyco_hydro_65N,Glyco_hydro_65m,Ricin_B_lectin	Bacteria
GH5,GH9	Beta_helix,DUF1929,F5_F8_type_C,Glyco_hydro_64,Kelch_6,PKD,Pectate_lyase_3	Bacteria
GH5,GH9	CBM_2,Glyco_hydro_10,Glyco_hydro_12,Lipase_GDSL_2,Polysacc_deac_1	Bacteria
GH5,GH6,GH9	CBM_3,CBM_4_9,Cellulase,DUF4855,Glyco_hydro_6,Glyco_hydro_9,SLH	Bacteria
GH43	Glyco_hydro_43,RicinB_lectin_2	Bacteria
GH43	Glyco_hydro_43,RicinB_lectin_2	Bacteria
GH43	Flg_new,Glyco_hydro_39,Lipase_GDSL_2	Bacteria
GH39	Cellulase,Glyco_hydro_39,Wzy_C	Bacteria
GH39	Glyco_hydro_1	Bacteria
GH39	FlaA,Glyco_hydro_1,Glyco_hydro_42,Glyco_hydro_cc	Bacteria
GH39	Glyco_hydro_1	Bacteria
GH38	Alpha-mann_mid,CBM-like,Glyco_hydro_38,Glyco_hydro_38C	Bacteria
GH38	Alpha-mann_mid,Glyco_hydro_38,Glyco_hydro_38C	Bacteria
GH37,GH63	Glyco_hydro_63,Trehalase	Bacteria
GH33,GH5,GH9	BNR_2,BNR_3,CelD_N,Dockerin_1,Glyco_hydro_9,Laminin_G_3	Bacteria
GH33,GH5,GH9	BNR_2,BNR_3,CelD_N,Dockerin_1,Glyco_hydro_9,Laminin_G_3	Bacteria
GH33	CelD_N,Glyco_hydro_9,HEAT_2,Lipase_GDSL_2	Bacteria
GH32	Abhydrolase_3,Glyco_hydro_32C,Glyco_hydro_32N,Glyco_hydro_43	Bacteria
GH32	Glyco_hydro_32C,Glyco_hydro_32N	Bacteria
GH32	Glyco_hydro_32C,Glyco_hydro_32N	Bacteria
GH32	Cytochrom_C,DUF1349,F5_F8_type_C,Glyco_hydro_32N,Glyco_hydro_81	Bacteria
GH32	DUF4975,DUF4980,Glyco_hydro_32C,Glyco_hydro_32N,RicinB_lectin_2	Bacteria
GH32	CBM_4_9,Cytochrom_C,DUF1349,DUF2961,F5_F8_type_C,Glyco_hydro_32N,Glyco_hydro_81	Bacteria
GH32	BetaGal_dom2,BetaGal_dom3,BetaGal_dom4_5,Big_2,Glyco_hydro_32N,Glyco_hydro_35,Glyco_hydro_43,PATR,SLH	Bacteria
GH31	Beta_helix,Big_2,CBM_6,DUF4968,DUF5110,F5_F8_type_C,FIVAR,Glyco_hydro_31,SLH	Bacteria
GH31	Gal_mutarotas_2,Glyco_hydro_31	Bacteria
GH31	Gal_mutarotas_2,Glyco_hydro_31	Bacteria
GH31	CBM_4_9,CBM_6,DUF4309,DUF4968,DUF5110,F5_F8_type_C,FIVAR,Fn3-like,Glyco_hydro_16,Glyco_hydro_3,Glyco_hydro_31,Glyco_hydro_3_C,PA14	Bacteria
GH3	Fn3-like,Glyco_hydro_3,Glyco_hydro_3_C	Bacteria
GH29	Alpha_L_fucos,Calx-beta,CarboxypepD_reg,DUF1080,F5_F8_type_C,G5,G8,Glyco_hyd_101C,Glyco_hydro_101,Trypsin_2,YSIRK_signal,fn3	Bacteria
GH29	Alpha_L_fucos,Calx-beta,CarboxypepD_reg,DUF1080,F5_F8_type_C,G5,G8,Glyco_hyd_101C,Glyco_hydro_101,Trypsin_2,YSIRK_signal,fn3	Bacteria
GH26,GH5,GH9	CBM_2,CBM_3,Dockerin_1,Glyco_hydro_9,VCBS,fn3	Bacteria
GH26,GH5,GH6,GH9	CBM60,CBM_10,CBM_2,CBM_6,Cellulase,Glyco_hydro_11,Glyco_hydro_12,Glyco_hydro_26,Glyco_hydro_43,Glyco_hydro_45,Glyco_hydro_6,Malectin,PKD,Pec_lyase,RicinB_lectin_2	Bacteria
GH26,GH29	Alpha_L_fucos,Cytochrome_P460,Glyco_hydro_26,PA14,RsgI_N	Bacteria
GH26,GH29	Alpha_L_fucos,Cytochrome_P460,Glyco_hydro_26,PA14,RsgI_N	Bacteria
GH26,GH29	Alpha_L_fucos,Cytochrome_C554,Glyco_hydro_26,PA14,RsgI_N	Bacteria
GH26,GH29	Alpha_L_fucos,Cytochrome_P460,Glyco_hydro_26,PA14,RsgI_N	Bacteria
GH26	CotH,Fn3_assoc,Glyco_hydro_26,Metallophos,PA14,TIR_2,TPR_10,TPR_12	Bacteria
GH26	CBM27,CBM_11,DUF1983,DUF285,F5_F8_type_C,Glyco_hydro_26,Peptidase_M60,fn3	Bacteria
GH26	CotH,Fn3_assoc,Glyco_hydro_26,Metallophos,PA14,TIR_2,TPR_10,TPR_12	Bacteria
GH26	Big_5,CBM_3,CBM_35,Glyco_hydro_26	Bacteria
GH26	CBM27,CBM_11,DUF1983,DUF285,F5_F8_type_C,Glyco_hydro_26,Peptidase_M60,fn3	Bacteria
GH26	CotH,Fn3_assoc,Glyco_hydro_26,Metallophos,PA14,TIR_2,TPR_10,TPR_12	Bacteria
GH23	CHAP,Glyco_hydro_108,PG_binding_1,PG_binding_3	Bacteria
GH23	CHAP,Glyco_hydro_108,PG_binding_1	Bacteria
GH20	Cyc-maltodext_C,F5_F8_type_C,GHL6,Glyco_hydro_20,Glyco_hydro_20b,Glyco_hydro_42M,Gram_pos_anchor,NAGidase,YSIRK_signal	Bacteria
GH19	Glyco_hydro_19,PG_binding_1,Peptidase_M23,SLT	Bacteria
GH19	Glyco_hydro_19	Bacteria
GH19	AAA_22,Glyco_hydro_19,PG_binding_1,Trypsin_2	Bacteria
GH18,GH20	DUF4849,Glyco_hydro_18	Bacteria
GH18	CHB_HEX_C_1,CarboxypepD_reg,Glyco_hydro_18,SLH	Bacteria
GH18	CelD_N,DUF1080,Glyco_hydro_18,Glyco_hydro_9,ThuA	Bacteria
GH18	DUF1929,F5_F8_type_C,Glyco_hyd_65N_2,Glyco_hydro_18,He_PIG,PA14,RCC1,SLH	Bacteria
GH18	ChitinaseA_N,Glyco_hydro_18,Glyco_hydro_53,Reprolysin_4,fn3	Bacteria
GH18	CBM_6,F5_F8_type_C,Glyco_hydro_16,Glyco_hydro_cc,PKD	Bacteria
GH18	CelD_N,DUF1080,Glyco_hydro_18,Glyco_hydro_9,ThuA	Bacteria
GH16	Glyco_hydro_16	Bacteria
GH13,GH77	Alpha-amylase,Glyco_hydro_77	Bacteria
GH13,GH77	Alpha-amylase,Glyco_hydro_77	Bacteria
GH13	AMIN,Bac_surface_Ag,CW_binding_1,Glyco_hydro_70,POTRA,Plug,TonB_dep_Rec	Bacteria
GH13	CW_binding_1,Glyco_hydro_70,WG_beta_rep	Bacteria
GH13	AMIN,Bac_surface_Ag,CW_binding_1,Glyco_hydro_70,POTRA,Plug,TonB_dep_Rec	Bacteria
GH105	Glyco_hydro_88	Bacteria
GH105	Glyco_hydro_88,SASA	Bacteria
GH105	Glyco_hydro_88	Bacteria
GH105	Glyco_hydro_88	Bacteria
GH105	Glyco_hydro_88	Bacteria
GH101	Calx-beta,Exo_endo_phos,F5_F8_type_C,GSDH,Glyco_hyd_101C,Glyco_hydro_101,He_PIG,LTD,NPCBM,NPCBM_assoc	Bacteria
CBM6,GH43	CBM_6,F5_F8_type_C,Glyco_hydro_43,RicinB_lectin_2	Bacteria
CBM5,GH18	Beta_helix,Big_5,CBM_2,CBM_5_12_2,CBM_6,ChiC,Glyco_hydro_18,Lipase_GDSL_2,Pec_lyase_C,Pectinesterase	Bacteria
CBM15,GH18,GH33	BNR_2,CBM_5_12,Glyco_hydro_18,NPCBM_assoc	Bacteria
CBM15,GH18	CBM_5_12,Glyco_hydro_18,LPMO_10,fn3	Bacteria
GH18	Chitin_bind_1,Glyco_hydro_18	Fungi	Ascomycota	Eurotiomycetes	Onygenales	Arthrodermataceae
GH18	Chitin_bind_1,Glyco_hydro_18	Fungi	Ascomycota	Eurotiomycetes	Onygenales	Arthrodermataceae
GH18	Chitin_bind_1,Glyco_hydro_18	Fungi	Ascomycota	Eurotiomycetes	Onygenales	Arthrodermataceae
GH18	Chitin_bind_1,Glyco_hydro_18	Fungi	Ascomycota	Eurotiomycetes	Onygenales	Arthrodermataceae
GH76	Glyco_hydro_76	Fungi	Ascomycota	Sordariomycetes	Sordariales	Chaetomiaceae
GH76	Glyco_hydro_76	Fungi	Ascomycota	Sordariomycetes	Sordariales	Chaetomiaceae
GH7	Glyco_hydro_7	Fungi	Ascomycota	Sordariomycetes	Sordariales	Chaetomiaceae
GH7	CBM_1,Glyco_hydro_7	Fungi	Ascomycota	Sordariomycetes	Sordariales	Chaetomiaceae
GH47	Glyco_hydro_47	Fungi	Ascomycota	Sordariomycetes	Sordariales	Chaetomiaceae
GH47	Glyco_hydro_47	Fungi	Ascomycota	Sordariomycetes	Sordariales	Chaetomiaceae
GH47	Glyco_hydro_47	Fungi	Ascomycota	Sordariomycetes	Sordariales	Chaetomiaceae
GH47	Glyco_hydro_47	Fungi	Ascomycota	Sordariomycetes	Sordariales	Chaetomiaceae
GH47	Glyco_hydro_47	Fungi	Ascomycota	Sordariomycetes	Sordariales	Chaetomiaceae
GH47	Glyco_hydro_47	Fungi	Ascomycota	Sordariomycetes	Sordariales	Chaetomiaceae
GH47	Glyco_hydro_47	Fungi	Ascomycota	Sordariomycetes	Sordariales	Chaetomiaceae
GH43	Glyco_hydro_43	Fungi	Ascomycota	Sordariomycetes	Sordariales	Chaetomiaceae
GH38	Glyco_hydro_47,PA	Fungi	Ascomycota	Sordariomycetes	Sordariales	Chaetomiaceae
GH38	Alpha-mann_mid,Glyco_hydro_38,Glyco_hydro_38C	Fungi	Ascomycota	Sordariomycetes	Sordariales	Chaetomiaceae
GH38	Alpha-mann_mid,Glyco_hydro_38,Glyco_hydro_38C	Fungi	Ascomycota	Sordariomycetes	Sordariales	Chaetomiaceae
GH3	Fn3-like,Glyco_hydro_3,Glyco_hydro_3_C	Fungi	Ascomycota	Sordariomycetes	Sordariales	Chaetomiaceae
GH3	Fn3-like,Glyco_hydro_3,Glyco_hydro_3_C	Fungi	Ascomycota	Sordariomycetes	Sordariales	Chaetomiaceae
GH3	Fn3-like,Glyco_hydro_3,Glyco_hydro_3_C	Fungi	Ascomycota	Sordariomycetes	Sordariales	Chaetomiaceae
GH3	Fn3-like,Glyco_hydro_3,Glyco_hydro_3_C	Fungi	Ascomycota	Sordariomycetes	Sordariales	Chaetomiaceae
GH3	Fn3-like,Glyco_hydro_3,Glyco_hydro_3_C	Fungi	Ascomycota	Sordariomycetes	Sordariales	Chaetomiaceae
GH20	Glyco_hydro_20,Glycohydro_20b2	Fungi	Ascomycota	Sordariomycetes	Sordariales	Chaetomiaceae
GH18	CBM_1,CBM_19,Flocculin_t3,Glyco_hydro_18	Fungi	Ascomycota	Sordariomycetes	Sordariales	Chaetomiaceae
GH18	CBM_19,Flocculin_t3,Glyco_hydro_18,LysM	Fungi	Ascomycota	Sordariomycetes	Sordariales	Chaetomiaceae
GH18	CBM_19,Flocculin_t3,Glyco_hydro_18,LysM	Fungi	Ascomycota	Sordariomycetes	Sordariales	Chaetomiaceae
GH18	CBM_19,Flocculin_t3,Glyco_hydro_18,LysM	Fungi	Ascomycota	Sordariomycetes	Sordariales	Chaetomiaceae
GH18	Glyco_hydro_18	Fungi	Ascomycota	Sordariomycetes	Sordariales	Chaetomiaceae
AA9,CBM1	CBM_1,Glyco_hydro_61	Fungi	Ascomycota	Sordariomycetes	Sordariales	Chaetomiaceae
GH47	Glyco_hydro_47	Fungi	Ascomycota	Sordariomycetes	Hypocreales	Clavicipitaceae
GH95	Glyco_hyd_65N_2	Fungi	Ascomycota	Sordariomycetes	Hypocreales	Hypocreaceae
GH7	CBM_1,Glyco_hydro_7	Fungi	Ascomycota	Sordariomycetes	Hypocreales	Hypocreaceae
GH37	F5_F8_type_C,Glyco_hydro_65C,Glyco_hydro_65N,Glyco_hydro_65m	Fungi	Ascomycota	Sordariomycetes	Hypocreales	Hypocreaceae
GH32	Glyco_hydro_32C,Glyco_hydro_32N	Fungi	Ascomycota	Sordariomycetes	Hypocreales	Hypocreaceae
GH31	Gal_mutarotas_2,Glyco_hydro_31,NtCtMGAM_N	Fungi	Ascomycota	Sordariomycetes	Hypocreales	Hypocreaceae
GH20	Glyco_hydro_20,Glyco_hydro_20b	Fungi	Ascomycota	Sordariomycetes	Hypocreales	Hypocreaceae
GH20	Glyco_hydro_20,Glyco_hydro_20b	Fungi	Ascomycota	Sordariomycetes	Hypocreales	Hypocreaceae
GH18	Chitin_bind_1,Glyco_hydro_18,LysM	Fungi	Ascomycota	Sordariomycetes	Hypocreales	Hypocreaceae
GH18	Chitin_bind_1,Glyco_hydro_18	Fungi	Ascomycota	Sordariomycetes	Hypocreales	Hypocreaceae
GH18	Chitin_bind_1,Glyco_hydro_18	Fungi	Ascomycota	Sordariomycetes	Hypocreales	Hypocreaceae
GH18	Glyco_hydro_18	Fungi	Ascomycota	Sordariomycetes	Hypocreales	Hypocreaceae
GH18	Chitin_bind_1,Glyco_hydro_18,LysM	Fungi	Ascomycota	Sordariomycetes	Hypocreales	Hypocreaceae
GH31	Gal_mutarotas_2,Glyco_hydro_31,NtCtMGAM_N	Fungi	Ascomycota	Sordariomycetes	Hypocreales	Nectriaceae
GH31	Gal_mutarotas_2,Glyco_hydro_31,NtCtMGAM_N	Fungi	Ascomycota	Sordariomycetes	Hypocreales	Nectriaceae
GH3	Fn3-like,Glyco_hydro_3,Glyco_hydro_3_C,PA14	Fungi	Ascomycota	Sordariomycetes	Hypocreales	Nectriaceae
GH18	Chitin_bind_1,Glyco_hydro_18	Fungi	Ascomycota	Sordariomycetes	Hypocreales	Nectriaceae
GH18	Chitin_bind_1,Glyco_hydro_18	Fungi	Ascomycota	Sordariomycetes	Hypocreales	Nectriaceae
GH7	Glyco_hydro_7	Fungi	Ascomycota	Sordariomycetes	Sordariales	Sordariaceae
GH31	Gal_mutarotas_2,Glyco_hydro_31,NtCtMGAM_N	Fungi	Ascomycota	Sordariomycetes	Sordariales	Sordariaceae
GH3	CBM_1,Fn3-like,Glyco_hydro_3,Glyco_hydro_3_C	Fungi	Ascomycota	Sordariomycetes	Sordariales	Sordariaceae
GH18	CBM_1,CBM_19,Flocculin_t3,Glyco_hydro_18	Fungi	Ascomycota	Sordariomycetes	Sordariales	Sordariaceae
GH1	Glyco_hydro_1	Fungi	Ascomycota	Sordariomycetes	Sordariales	Sordariaceae
GH1	Glyco_hydro_1	Fungi	Ascomycota	Sordariomycetes	Sordariales	Sordariaceae
AA9,CBM1	CBM_1,Glyco_hydro_61	Fungi	Ascomycota	Sordariomycetes	Sordariales	Sordariaceae
GH31	Gal_mutarotas_2,Glyco_hydro_31,NtCtMGAM_N	Fungi	Ascomycota	Eurotiomycetes	Chaetothyriomycetidae
GH17	Glyco_hydro_17	Fungi	Ascomycota	Eurotiomycetes	Chaetothyriomycetidae
GH76	Glyco_hydro_76	Fungi	Ascomycota	Dothideomycetes	Dothideomycetidae
GH38	Alpha-mann_mid,Glyco_hydro_38,Glyco_hydro_38C	Fungi	Ascomycota	Eurotiomycetes	Eurotiales
GH31	Glyco_hydro_31	Fungi	Ascomycota	Eurotiomycetes	Eurotiales
GH31	Gal_mutarotas_2,Glyco_hydro_31	Fungi	Ascomycota	Eurotiomycetes	Eurotiales
GH20	Glyco_hydro_20,Glyco_hydro_20b	Fungi	Ascomycota	Eurotiomycetes	Eurotiales
GH18	Chitin_bind_1,Glyco_hydro_18,LysM	Fungi	Ascomycota	Eurotiomycetes	Eurotiales
GH18	Chitin_bind_1,Glyco_hydro_18	Fungi	Ascomycota	Eurotiomycetes	Eurotiales
GH18	Chitin_bind_1,Glyco_hydro_18,LysM	Fungi	Ascomycota	Eurotiomycetes	Eurotiales
GH18	Chitin_bind_1,Glyco_hydro_18,LysM	Fungi	Ascomycota	Eurotiomycetes	Eurotiales
GH18	Chitin_bind_1,Glyco_hydro_18,LysM	Fungi	Ascomycota	Eurotiomycetes	Eurotiales
GH18	CBM_1,Flocculin_t3,Glyco_hydro_18	Fungi	Ascomycota	Eurotiomycetes	Eurotiales
GH18	Chitin_bind_1,Glyco_hydro_18	Fungi	Ascomycota	Eurotiomycetes	Eurotiales
GH18	Chitin_bind_1,Glyco_hydro_18,LysM	Fungi	Ascomycota	Eurotiomycetes	Eurotiales
GH1	Glyco_hydro_1	Fungi	Ascomycota	Eurotiomycetes	Eurotiales
GH76	Glyco_hydro_76	Fungi	Ascomycota	Sordariomycetes	Glomerellales
GH47	Glyco_hydro_47	Fungi	Ascomycota	Sordariomycetes	Glomerellales
GH47	Glyco_hydro_47	Fungi	Ascomycota	Sordariomycetes	Glomerellales
GH47	Glyco_hydro_47	Fungi	Ascomycota	Sordariomycetes	Glomerellales
GH38	Alpha-mann_mid,Glyco_hydro_38,Glyco_hydro_38C	Fungi	Ascomycota	Sordariomycetes	Glomerellales
GH38	Alpha-mann_mid,Glyco_hydro_38,Glyco_hydro_38C	Fungi	Ascomycota	Sordariomycetes	Glomerellales
GH31	Glyco_hydro_31	Fungi	Ascomycota	Sordariomycetes	Glomerellales
GH3	Fn3-like,Glyco_hydro_3,Glyco_hydro_3_C,PA14	Fungi	Ascomycota	Sordariomycetes	Glomerellales
GH3	Fn3-like,Glyco_hydro_3,Glyco_hydro_3_C,PA14	Fungi	Ascomycota	Sordariomycetes	Glomerellales
GH3	Fn3-like,Glyco_hydro_3,Glyco_hydro_3_C,PA14	Fungi	Ascomycota	Sordariomycetes	Glomerellales
GH3	Fn3-like,Glyco_hydro_3,Glyco_hydro_3_C,PA14	Fungi	Ascomycota	Sordariomycetes	Glomerellales
GH20	Glyco_hydro_20,Glyco_hydro_20b	Fungi	Ascomycota	Sordariomycetes	Glomerellales
GH18	Chitin_bind_1,Glyco_hydro_18	Fungi	Ascomycota	Sordariomycetes	Glomerellales
GH18	Chitin_bind_1,Glyco_hydro_18	Fungi	Ascomycota	Sordariomycetes	Glomerellales
GH18	Glyco_hydro_18	Fungi	Ascomycota	Sordariomycetes	Glomerellales
GH18	Chitin_bind_1,Glyco_hydro_18	Fungi	Ascomycota	Sordariomycetes	Glomerellales
GH15	CBM_20,Glyco_hydro_15	Fungi	Ascomycota	Sordariomycetes	Glomerellales
GH1	Glyco_hydro_1	Fungi	Ascomycota	Sordariomycetes	Glomerellales
GH1	Glyco_hydro_1	Fungi	Ascomycota	Sordariomycetes	Glomerellales
AA9,CBM1	Glyco_hydro_61	Fungi	Ascomycota	Sordariomycetes	Glomerellales
GH20	Glyco_hydro_20,Glycohydro_20b2	Fungi	Ascomycota	Sordariomycetes	Hypocreales
GH18	CBM_1,Flocculin_t3,Glyco_hydro_18	Fungi	Ascomycota	Sordariomycetes	Hypocreales
GH18	CBM_1,Flocculin_t3,Glyco_hydro_18	Fungi	Ascomycota	Sordariomycetes	Hypocreales
GH38	Alpha-mann_mid,Glyco_hydro_38,Glyco_hydro_38C	Fungi	Ascomycota	Sordariomycetes	Magnaporthales
GH18	Chitin_bind_1,Glyco_hydro_18	Fungi	Ascomycota	Sordariomycetes	Magnaporthales
GH18	Chitin_bind_1,Glyco_hydro_18	Fungi	Ascomycota	Sordariomycetes	Magnaporthales
GH76	Glyco_hydro_76	Fungi	Ascomycota	Eurotiomycetes	Onygenales
GH76	Glyco_hydro_76	Fungi	Ascomycota	Sordariomycetes	Ophiostomatales
GH76	Glyco_hydro_76	Fungi	Ascomycota	Sordariomycetes	Ophiostomatales
GH76	Glyco_hydro_76	Fungi	Ascomycota	Sordariomycetes	Ophiostomatales
GH7	Glyco_hydro_7	Fungi	Ascomycota	Sordariomycetes	Ophiostomatales
GH7	Glyco_hydro_7	Fungi	Ascomycota	Sordariomycetes	Ophiostomatales
GH47	Glyco_hydro_47	Fungi	Ascomycota	Sordariomycetes	Ophiostomatales
GH43	Glyco_hydro_43	Fungi	Ascomycota	Sordariomycetes	Ophiostomatales
GH28	Glyco_hydro_28	Fungi	Ascomycota	Sordariomycetes	Ophiostomatales
GH28	CBM_1,Glyco_hydro_28	Fungi	Ascomycota	Sordariomycetes	Ophiostomatales
GH18	Chitin_bind_1,Glyco_hydro_18	Fungi	Ascomycota	Sordariomycetes	Ophiostomatales
GH18	Chitin_bind_1,Glyco_hydro_18	Fungi	Ascomycota	Sordariomycetes	Ophiostomatales
GH18	Chitin_bind_1,Glyco_hydro_18	Fungi	Ascomycota	Sordariomycetes	Ophiostomatales
GH17	Glyco_hydro_17	Fungi	Ascomycota	Sordariomycetes	Ophiostomatales
GH30	Glyco_hydro_30,Glyco_hydro_30C	Fungi	Ascomycota	Sordariomycetes	Sordariales
GH30	Glyco_hydro_30,Glyco_hydro_30C	Fungi	Ascomycota	Sordariomycetes	Sordariales
GH3	Fn3-like,Glyco_hydro_3,Glyco_hydro_3_C,PA14	Fungi	Ascomycota	Sordariomycetes	Sordariales
GH3	Fn3-like,Glyco_hydro_3,Glyco_hydro_3_C	Fungi	Ascomycota	Sordariomycetes	Sordariales
GH18	Chitin_bind_1,Glyco_hydro_18,Peptidase_S8	Fungi	Ascomycota	Sordariomycetes	Sordariales
GH18	Chitin_bind_1,Glyco_hydro_18	Fungi	Ascomycota	Sordariomycetes	Sordariales
GH18	Chitin_bind_1,Glyco_hydro_18	Fungi	Ascomycota	Sordariomycetes	Sordariales
GH18	Chitin_bind_1,Glyco_hydro_18	Fungi	Ascomycota	Sordariomycetes	Sordariales
GH18	Chitin_bind_1,Glyco_hydro_18	Fungi	Ascomycota	Sordariomycetes	Sordariales
GH1	Fn3-like,Glyco_hydro_3,Glyco_hydro_3_C	Fungi	Ascomycota	Sordariomycetes	Sordariales
GH1	Glyco_hydro_1	Fungi	Ascomycota	Sordariomycetes	Sordariales
AA9,CBM1	CBM_1,Glyco_hydro_61	Fungi	Ascomycota	Sordariomycetes	Sordariales
AA9,CBM1	CBM_1,Glyco_hydro_61	Fungi	Ascomycota	Sordariomycetes	Sordariales
AA9,CBM1	CBM_1,Glyco_hydro_61	Fungi	Ascomycota	Sordariomycetes	Sordariales
GH12	CBM_1,Glyco_hydro_12	Fungi	Ascomycota	Dothideomycetes
GH1,GH3	Fn3-like,Glyco_hydro_3,Glyco_hydro_3_C,PA14	Fungi	Ascomycota	Dothideomycetes
AA9,CBM1	CBM_1,Glyco_hydro_61	Fungi	Ascomycota	Dothideomycetes
GH3	Fn3-like,Glyco_hydro_3,Glyco_hydro_3_C	Fungi	Ascomycota	Eurotiomycetes
GH47	Glyco_hydro_47	Fungi	Ascomycota	Leotiomycetes
GH18	Chitin_bind_1,Glyco_hydro_18	Fungi	Ascomycota	Leotiomycetes
GH76	Glyco_hydro_76	Fungi	Ascomycota	Sordariomycetes
GH76	Glyco_hydro_76	Fungi	Ascomycota	Sordariomycetes
GH76	Glyco_hydro_76	Fungi	Ascomycota	Sordariomycetes
GH76	Glyco_hydro_76	Fungi	Ascomycota	Sordariomycetes
GH76	Glyco_hydro_76	Fungi	Ascomycota	Sordariomycetes
GH7	CBM_1,Glyco_hydro_7	Fungi	Ascomycota	Sordariomycetes
GH7	CBM_1,Glyco_hydro_7	Fungi	Ascomycota	Sordariomycetes
GH7	Glyco_hydro_7	Fungi	Ascomycota	Sordariomycetes
GH7	CBM_1,Glyco_hydro_7	Fungi	Ascomycota	Sordariomycetes
GH6	CBM_1,Glyco_hydro_6	Fungi	Ascomycota	Sordariomycetes
GH47	Glyco_hydro_47	Fungi	Ascomycota	Sordariomycetes
GH47	Glyco_hydro_47	Fungi	Ascomycota	Sordariomycetes
GH47	Glyco_hydro_47	Fungi	Ascomycota	Sordariomycetes
GH32	Glyco_hydro_32C,Glyco_hydro_32N	Fungi	Ascomycota	Sordariomycetes
GH31	Gal_mutarotas_2,Glyco_hydro_31,NtCtMGAM_N	Fungi	Ascomycota	Sordariomycetes
GH31	Glyco_hydro_31	Fungi	Ascomycota	Sordariomycetes
GH31	Gal_mutarotas_2,Glyco_hydro_31	Fungi	Ascomycota	Sordariomycetes
GH31	Glyco_hydro_31	Fungi	Ascomycota	Sordariomycetes
GH31	CBM_20,Gal_mutarotas_2,Glyco_hydro_31,NtCtMGAM_N	Fungi	Ascomycota	Sordariomycetes
GH31	Glyco_hydro_31	Fungi	Ascomycota	Sordariomycetes
GH3	Fn3-like,Glyco_hydro_3,Glyco_hydro_3_C,WSC	Fungi	Ascomycota	Sordariomycetes
GH3	Fn3-like,Glyco_hydro_3,Glyco_hydro_3_C	Fungi	Ascomycota	Sordariomycetes
GH3	Fn3-like,Glyco_hydro_3,Glyco_hydro_3_C	Fungi	Ascomycota	Sordariomycetes
GH3	Fn3-like,Glyco_hydro_3,Glyco_hydro_3_C,PA14	Fungi	Ascomycota	Sordariomycetes
GH28	CBM_1,Glyco_hydro_28	Fungi	Ascomycota	Sordariomycetes
GH20	Glyco_hydro_20,Glyco_hydro_20b	Fungi	Ascomycota	Sordariomycetes
GH18	Glyco_hydro_18	Fungi	Ascomycota	Sordariomycetes
GH18	Glyco_hydro_18	Fungi	Ascomycota	Sordariomycetes
GH18	Glyco_hydro_18	Fungi	Ascomycota	Sordariomycetes
GH18	Glyco_hydro_18	Fungi	Ascomycota	Sordariomycetes
GH18	Chitin_bind_1,Glyco_hydro_18	Fungi	Ascomycota	Sordariomycetes
GH18	Chitin_bind_1,Glyco_hydro_18,Peptidase_S8	Fungi	Ascomycota	Sordariomycetes
GH18	Chitin_bind_1,Glyco_hydro_18,Peptidase_S8	Fungi	Ascomycota	Sordariomycetes
GH18	Chitin_bind_1,Glyco_hydro_18,LysM	Fungi	Ascomycota	Sordariomycetes
GH18	Chitin_bind_1,Glyco_hydro_18	Fungi	Ascomycota	Sordariomycetes
GH18	Glyco_hydro_18	Fungi	Ascomycota	Sordariomycetes
GH18	Glyco_hydro_18	Fungi	Ascomycota	Sordariomycetes
GH18	Chitin_bind_1,Glyco_hydro_18	Fungi	Ascomycota	Sordariomycetes
GH18	CBM_19,Flocculin_t3,Glyco_hydro_18	Fungi	Ascomycota	Sordariomycetes
GH17	Glyco_hydro_17	Fungi	Ascomycota	Sordariomycetes
GH16	Glyco_hydro_16	Fungi	Ascomycota	Sordariomycetes
GH12	Glyco_hydro_12	Fungi	Ascomycota	Sordariomycetes
GH12	Glyco_hydro_12	Fungi	Ascomycota	Sordariomycetes
GH105	Glyco_hydro_88	Fungi	Ascomycota	Sordariomycetes
GH1,GH3	Fn3-like,Glyco_hydro_3,Glyco_hydro_3_C,PA14	Fungi	Ascomycota	Sordariomycetes
AA9,CBM1	CBM_1,Glyco_hydro_61	Fungi	Ascomycota	Sordariomycetes
AA9,CBM1	Glyco_hydro_61	Fungi	Ascomycota	Sordariomycetes
AA9,CBM1	CBM_1,Glyco_hydro_61	Fungi	Ascomycota	Sordariomycetes
GH31	Gal_mutarotas_2,Glyco_hydro_31	Fungi	Ascomycota
GH3	Fn3-like,Glyco_hydro_3,Glyco_hydro_3_C	Fungi	Ascomycota
GH3	Fn3-like,Glyco_hydro_3,Glyco_hydro_3_C	Fungi	Ascomycota
GH18	Chitin_bind_1,Glyco_hydro_18	Fungi	Ascomycota
GH18	Glyco_hydro_18	Fungi	Ascomycota
GH18	Chitin_bind_1,Glyco_hydro_18,LysM	Fungi	Ascomycota
GH18	Chitin_bind_1,Glyco_hydro_18	Fungi	Ascomycota
GH18	Chitin_bind_1,Glyco_hydro_18	Fungi	Ascomycota
GH18	Glyco_hydro_18	Fungi	Ascomycota
GH1	Glyco_hydro_1	Fungi	Ascomycota
AA9,CBM1	Glyco_hydro_61	Fungi	Ascomycota
GH18	Chitin_bind_1,Glyco_hydro_18	Fungi	Basidiomycota	Agaricomycetes
GH15	Glyco_hydro_15	Fungi

## Sheet: Table S6
Table S6. List of GH genes, their family and taxonomical attribution, primers for them, used in the study of GH gene presence at the different phases of decomposition.
GH gene ID	GH_Family	Taxa_Family	Genus	Primer_forward	Primer_reverse	Contig_name
CELL_01426	GH16	Chitinophagaceae	Chitinophaga	GGCGAGGTAGACATTCTGGA	AAAATCATCGCTGAGGTTGG	JAMXTI010004518.1
CELL_08643	GH39	Chitinophagaceae	Chitinophaga	CAGGCCTATGGCGATATCTT	CGTGGTGCCTTTCCAGTAAT	JAMXTI010019621.1
CELL_109631	GH5	Chitinophagaceae	Chitinophaga	ACTGGGGCTTTGATTTTGTG	CCCGCATTGATACAATACCC	JAMXTI010004518.1
CELL_14199	GH43	Xanthomonadaceae	Lysobacter	CCAACGGCAAGTTCTACCTC	GTCGCGATACTCGATGGT	JAMXTI010015362.1
CELL_163127	GH5	Cyclobacteriaceae	PWU20	CATTGACCGCAACCAGTATG	CACGGGCTGGATGTAGTTTT	JAMXTI010019984.1
CELL_172842	GH39	Inquilinaceae	Inquilinus	CAGCTCAAGGACATCGACAC	TGCTCTCGACCACATAGACG	JAMXTI010003248.1
CELL_184803	GH9	Sphingomonadaceae	Sphingomonas	AGGAAACGAACTCGGGCTAT	GGTGACATAGCTCTGGTCGAG	JAMXTI010012485.1
CELL_188413	GH31	Chitinophagaceae	Chitinophaga	TAAGCCTCACGGACCTGAAC	CAGGGTGCGGAACGTATTAT	JAMXTI010028528.1
CELL_191900	GH28	Cyclobacteriaceae	Ohtaekwangia	CAGTTTCGCGACTTTCATGT	CCGTTGCATCACTGCAAATA	JAMXTI010017539.1
CELL_193122	GH3	Chitinophagaceae	Chitinophaga	TATCTGCTGCAGGATGTGCT	GGCCTTGTTGTACGGACTGT	JAMXTI010004518.1
CELL_195616	GH3	Chitinophagaceae	Chitinophaga	TGTATTGGAAGCGGTGAACA	CGCCAGGGTTACGTGATAGT	JAMXTI010004518.1
CELL_199599	GH3	Xanthomonadaceae	Lysobacter	CTGGACGTACCGGTCGAA	AGATGTGAATCCGCAAAACC	JAMXTI010015362.1
CELL_203163	GH43	Chitinophagaceae	Chitinophaga	GCTAACAAGAACGGCTGGAG	CTGTTGGACTCTCTGCCACA	JAMXTI010004518.1
CELL_45099	GH3	Xanthomonadaceae	Lysobacter	GTGGTGTTCTCCGACGACAT	CCATCGTGTTGAGCTTCCTT	JAMXTI010015362.1
CELL_47814	GH3	Cyclobacteriaceae	Ohtaekwangia	GGACTCCGTGCGTTTCTATG	ACCCCATACTTACGGTGCTG	JAMXTI010006809.1
CELL_63504	GH43	Mycobacteriaceae	Mycobacterium	GCACGACAGCCGTTACTACA	ATCACCACCGCTAAGGAAGA	JAMXTI010004920.1
CELL_63583	GH16	Mycobacteriaceae	Mycobacterium	GGCCAAGATGTACGTGGATT	CCTGATACAGCGTGACCTGA	JAMXTI010004920.1
CELL_73229	GH31	Chitinophagaceae	Chitinophaga	GCGGCATATACGAAGGACAG	CGGAGAGGGAGAAGTTGATG	JAMXTI010004518.1
CELL_73266	GH28	Chitinophagaceae	Chitinophaga	CCTGCCTGAAATGCCTATTG	CATAAACTGGTCCGCCTGAT	JAMXTI010004518.1
CELL_74579	GH31	Sphingomonadaceae	Sphingomonas	CTGTCGGGTTTCTCCTATGC	ATCAGCCGATAGCGTTCCT	JAMXTI010010152.1
CELL_83325	GH43	Chitinophagaceae	Chitinophaga	CCCTTCTGACAAATGGGCTA	ATAGGTAGGCGTGGAGAGCA	JAMXTI010019621.1
CELL_88582	GH5	Chitinophagaceae	Chitinophaga	GAGCCCAAACGTGTTATCGT	CATAATCGGCCATTTTGGTC	JAMXTI010004518.1
CELL_99463	GH3	Sphingomonadaceae	Sphingomonas	GTCTCCACGGTCAAGCATTT	TCGCCATTGACCTTGTTGTA	JAMXTI010007874.1

## Sheet: Table S7
Table S7. The significance of the influence of Genus and GH family factors on GH genes presence in different decomposition phases. Asessed by the Permutation test for adonis under reduced model
	Terms added sequentially (first to last)
	Permutation: free
	Number of permutations: 999
	vegan::adonis2(formula = d ~ Genus_new * GH_Family, data = gh_meta)
	Factor	Df	SumOfSqs	R2	F	Pr(>F)	Signif. code
	Genus	6	4625.9	0.54896	3.4820	0.007	**
	GH_Family	7	1565.6	0.18580	1.0101	0.499
	Genus:GH_Family	3	906.6	0.10758	1.3648	0.298
	Residual	6	1328.5	0.15766
	Total	22	8426.6	1.00000
	---
	Signif. codes: 0 ‘***’ 0.001 ‘**’ 0.01 ‘*’ 0.05 ‘.’ 0.1 ‘ ’ 1
